# Supplementary material for: Minocycline protects against microgliopathy in a Csf1r haplo-insufficient mouse model of adult-onset leukoencephalopathy with axonal spheroids and pigmented glia (ALSP)
Source: J Neuroinflammation. 2023 May 31;20:134. doi: 10.1186/s12974-023-02774-1 (PMC10234026; doi:10.1186/s12974-023-02774-1)
Supplement: Supplementary file 3 — Additional file 3. Differentially expressed genes (DEGs) from Csf1r+/+ and Csf1r+/— mice. [file 12974_2023_2774_MOESM3_ESM.xlsx]

## Sheet: Sheet1
id	WT-1_fpkm	WT-2_fpkm	WT-3_fpkm	WT-4_fpkm	HE-1_fpkm	HE-2_fpkm	HE-3_fpkm	HE-4_fpkm	WT-_mean	HE-_mean	log2(fc)	PValue	FDR	Symbol	Description
ENSMUSG00000030730	19.76	22.42	18.72	22.84	6.69	7.31	7.17	8.97	20.935	7.535	-1.47424	1.17e-64	2.12e-60	Atp2a1	ATPase, Ca++ transporting, cardiac muscle, fast twitch 1 [Source:MGI Symbol;Acc:MGI:105058]
ENSMUSG00000057003	9.05	9.84	8.65	9.51	2.41	2.99	3.13	3.77	9.2625	3.075	-1.59082	1.28e-57	1.16e-53	Myh4	myosin, heavy polypeptide 4, skeletal muscle [Source:MGI Symbol;Acc:MGI:1339713]
ENSMUSG00000061723	23.86	27.56	23.23	26.57	7.49	8.15	8	10.06	25.305	8.425	-1.58667	1.47e-50	8.82e-47	Tnnt3	troponin T3, skeletal, fast [Source:MGI Symbol;Acc:MGI:109550]
ENSMUSG00000030672	22.1	24.43	21.95	25.11	6.95	8.09	6.93	8.64	23.3975	7.6525	-1.61235	3.11e-44	1.4e-40	Mylpf	myosin light chain, phosphorylatable, fast skeletal muscle [Source:MGI Symbol;Acc:MGI:97273]
ENSMUSG00000031972	50.47	58.39	49.11	54.43	16.79	19.89	22.51	24.92	53.1	21.0275	-1.33643	9.42e-44	3.4e-40	Acta1	actin, alpha 1, skeletal muscle [Source:MGI Symbol;Acc:MGI:87902]
ENSMUSG00000030399	18.7	22.62	16.3	20.42	4.94	7.45	6.61	9.07	19.51	7.0175	-1.47518	6.81e-36	2.05e-32	Ckm	creatine kinase, muscle [Source:MGI Symbol;Acc:MGI:88413]
ENSMUSG00000006457	6.11	6.51	6.32	7.13	2.84	3	2.7	3.01	6.5175	2.8875	-1.1745	5.44e-31	1.4e-27	Actn3	actinin alpha 3 [Source:MGI Symbol;Acc:MGI:99678]
ENSMUSG00000031097	18	19.33	14.71	17.37	5.98	4.47	6.13	7.62	17.3525	6.05	-1.52014	1.77e-23	3.2e-20	Tnni2	troponin I, skeletal, fast 2 [Source:MGI Symbol;Acc:MGI:105070]
ENSMUSG00000061816	12.63	15.68	13.02	14.73	3.32	4.56	3.42	6.41	14.015	4.4275	-1.66241	1.69e-21	2.78e-18	Myl1	myosin, light polypeptide 1 [Source:MGI Symbol;Acc:MGI:97269]
ENSMUSG00000038670	2.53	2.71	2.23	2.61	0.95	0.8	0.84	1.14	2.52	0.9325	-1.43425	2.78e-20	4.19e-17	Mybpc2	myosin binding protein C, fast-type [Source:MGI Symbol;Acc:MGI:1336170]
ENSMUSG00000017300	12.2	11.43	10	10.48	3.74	3.22	4.32	5.28	11.0275	4.14	-1.4134	2.13e-16	2.95e-13	Tnnc2	troponin C2, fast [Source:MGI Symbol;Acc:MGI:98780]
ENSMUSG00000007122	4.13	4.05	3.25	3.3	1.01	1.43	0.99	2.03	3.6825	1.365	-1.43178	2.88e-11	3.06e-08	Casq1	calsequestrin 1 [Source:MGI Symbol;Acc:MGI:1309468]
ENSMUSG00000004328	0.48	0.78	0.56	0.53	1	1.35	1.67	1.8	0.5875	1.455	1.30836	5.36e-11	5.1e-08	Hif3a	hypoxia inducible factor 3, alpha subunit [Source:MGI Symbol;Acc:MGI:1859778]
ENSMUSG00000033196	0.75	0.74	0.66	0.89	0.35	0.26	0.31	0.33	0.76	0.3125	-1.28214	3.24e-10	2.92e-07	Myh2	myosin, heavy polypeptide 2, skeletal muscle, adult [Source:MGI Symbol;Acc:MGI:1339710]
ENSMUSG00000018893	5.59	5.29	6.56	6.81	2.31	1.24	2.68	2.6	6.0625	2.2075	-1.4575	1.83e-09	1.23e-06	Mb	myoglobin [Source:MGI Symbol;Acc:MGI:96922]
ENSMUSG00000056328	0.98	0.77	0.99	0.95	0.41	0.24	0.47	0.45	0.9225	0.3925	-1.23286	2e-09	1.29e-06	Myh1	myosin, heavy polypeptide 1, skeletal muscle, adult [Source:MGI Symbol;Acc:MGI:1339711]
ENSMUSG00000068697	2.92	2.75	2.14	3.02	0.92	1.06	0.92	1.18	2.7075	1.02	-1.40839	3.16e-09	1.97e-06	Myoz1	myozenin 1 [Source:MGI Symbol;Acc:MGI:1929471]
ENSMUSG00000021622	2.26	1.9	1.96	1.75	0.51	0.3	0.77	0.96	1.9675	0.635	-1.63154	5.4e-08	2.44e-05	Ckmt2	creatine kinase, mitochondrial 2 [Source:MGI Symbol;Acc:MGI:1923972]
ENSMUSG00000055228	0.63	0.64	1.09	0.98	0.17	0.18	0	0.23	0.835	0.145	-2.52572	5.16e-07	0.000190122	Zfp935	zinc finger protein 935 [Source:MGI Symbol;Acc:MGI:1918758]
ENSMUSG00000076612	1.6	2.16	4.14	3.23	6.34	6.99	6.38	5.05	2.7825	6.19	1.15356	7.52e-07	0.000242584	Ighg2c	immunoglobulin heavy constant gamma 2C [Source:MGI Symbol;Acc:MGI:2686979]
ENSMUSG00000035183	0.18	0.3	0.29	0.16	0.61	0.82	1.13	1.01	0.2325	0.8925	1.94062	9.27e-07	0.000293721	Slc24a5	solute carrier family 24, member 5 [Source:MGI Symbol;Acc:MGI:2677271]
ENSMUSG00000044951	0.54	0.55	0.55	0.62	0.17	0.24	0.2	0.46	0.565	0.2675	-1.07871	1.13e-06	0.000352135	Mylk4	myosin light chain kinase family, member 4 [Source:MGI Symbol;Acc:MGI:3643758]
ENSMUSG00000070385	1.07	1.26	0.97	0.98	0.23	0.25	0.39	0.43	1.07	0.325	-1.7191	1.71e-06	0.000524805	Ampd1	adenosine monophosphate deaminase 1 [Source:MGI Symbol;Acc:MGI:88015]
ENSMUSG00000031461	0.43	0.67	0.64	0.43	0.19	0.2	0.26	0.24	0.5425	0.2225	-1.28582	2.95e-06	0.000833242	Myom2	myomesin 2 [Source:MGI Symbol;Acc:MGI:1328358]
ENSMUSG00000068614	1.06	1.3	0.65	1.49	0.06	0.37	0.25	0.41	1.125	0.2725	-2.0456	4.05e-06	0.00107526	Actc1	actin, alpha, cardiac muscle 1 [Source:MGI Symbol;Acc:MGI:87905]
ENSMUSG00000027470	0.7	0.84	0.58	0.96	0.27	0.32	0.42	0.22	0.77	0.3075	-1.32427	1.27e-05	0.00300893	Mylk2	myosin, light polypeptide kinase 2, skeletal muscle [Source:MGI Symbol;Acc:MGI:2139434]
ENSMUSG00000027833	0.02	0	0.03	0.08	0.11	0.09	0.32	1.14	0.0325	0.415	3.6746	1.37e-05	0.00317288	Shox2	short stature homeobox 2 [Source:MGI Symbol;Acc:MGI:1201673]
ENSMUSG00000062077	0.67	0.74	0.81	0.8	0.12	0.34	0.23	0.1	0.755	0.1975	-1.93462	3.59e-05	0.00728149	Trim54	tripartite motif-containing 54 [Source:MGI Symbol;Acc:MGI:1889623]
ENSMUSG00000038239	0.73	0.87	0.62	0.94	0.21	0.35	0.36	0.44	0.79	0.34	-1.21632	0.00012981	0.0223261	Hrc	histidine rich calcium binding protein [Source:MGI Symbol;Acc:MGI:96226]
