# Supplementary material for: Minocycline protects against microgliopathy in a Csf1r haplo-insufficient mouse model of adult-onset leukoencephalopathy with axonal spheroids and pigmented glia (ALSP)
Source: J Neuroinflammation. 2023 May 31;20:134. doi: 10.1186/s12974-023-02774-1 (PMC10234026; doi:10.1186/s12974-023-02774-1)
Supplement: Supplementary file 4 — Additional file 4. Enrichment genes in phagosome pathway from Csf1r+/+ and Csf1r+/— mice. [file 12974_2023_2774_MOESM4_ESM.xlsx]

## Sheet: Sheet1
NAME	PROBE	DESCRIPTION<br>(from dataset)	GENE SYMBOL	GENE_TITLE	RANK IN GENE LIST	RANK METRIC SCORE	RUNNING ES	CORE ENRICHMENT
row_0	ENSMUSG00000025779	ENSMUSG00000025779	LY96	NULL	253	0.737081	0.027912	No
row_1	ENSMUSG00000000982	ENSMUSG00000000982	CCL3	NULL	895	0.468425	0.0240387	No
row_2	ENSMUSG00000029417	ENSMUSG00000029417	CXCL9	NULL	1093	0.42652	0.0379131	No
row_3	ENSMUSG00000016024	ENSMUSG00000016024	LBP	NULL	1158	0.414464	0.0571303	No
row_4	ENSMUSG00000031392	ENSMUSG00000031392	IRAK1	NULL	1625	0.342228	0.0544045	No
row_5	ENSMUSG00000047123	ENSMUSG00000047123	TICAM1	NULL	1640	0.339747	0.0718884	No
row_6	ENSMUSG00000025199	ENSMUSG00000025199	CHUK	NULL	2027	0.294365	0.070211	No
row_7	ENSMUSG00000003184	ENSMUSG00000003184	IRF3	NULL	2186	0.277341	0.0778869	No
row_8	ENSMUSG00000031077	ENSMUSG00000031077	FADD	NULL	2252	0.270649	0.0893915	No
row_9	ENSMUSG00000059883	ENSMUSG00000059883	IRAK4	NULL	2339	0.262007	0.0994903	No
row_10	ENSMUSG00000045322	ENSMUSG00000045322	TLR9	NULL	2639	0.235405	0.0985848	No
row_11	ENSMUSG00000021025	ENSMUSG00000021025	NFKBIA	NULL	3281	0.192088	0.0799782	No
row_12	ENSMUSG00000044583	ENSMUSG00000044583	TLR7	NULL	3557	0.177538	0.0770676	No
row_13	ENSMUSG00000051498	ENSMUSG00000051498	TLR6	NULL	3602	0.17532	0.0844348	No
row_14	ENSMUSG00000020115	ENSMUSG00000020115	TBK1	NULL	3688	0.171207	0.0897374	No
row_15	ENSMUSG00000022610	ENSMUSG00000022610	MAPK12	NULL	3893	0.161744	0.08918	No
row_16	ENSMUSG00000031834	ENSMUSG00000031834	PIK3R2	NULL	4385	0.138726	0.0744791	No
row_17	ENSMUSG00000022971	ENSMUSG00000022971	IFNAR2	NULL	4568	0.130216	0.0732309	No
row_18	ENSMUSG00000020623	ENSMUSG00000020623	MAP2K6	NULL	4572	0.129946	0.0800241	No
row_19	ENSMUSG00000026029	ENSMUSG00000026029	CASP8	NULL	4657	0.127129	0.0830217	No
row_20	ENSMUSG00000025139	ENSMUSG00000025139	TOLLIP	NULL	4772	0.122904	0.0844439	No
row_21	ENSMUSG00000027398	ENSMUSG00000027398	IL1B	NULL	4798	0.122221	0.0898352	No
row_22	ENSMUSG00000029771	ENSMUSG00000029771	IRF5	NULL	4880	0.119134	0.0925415	No
row_23	ENSMUSG00000020366	ENSMUSG00000020366	MAPK9	NULL	5225	0.107633	0.0827985	No
row_24	ENSMUSG00000029304	ENSMUSG00000029304	SPP1	NULL	5410	0.101884	0.0799497	No
row_25	ENSMUSG00000079164	ENSMUSG00000079164	TLR5	NULL	5765	0.0914396	0.0688933	No
row_26	ENSMUSG00000063358	ENSMUSG00000063358	MAPK1	NULL	5861	0.0880219	0.0693109	No
row_27	ENSMUSG00000028284	ENSMUSG00000028284	MAP3K7	NULL	6325	0.0741573	0.0524275	No
row_28	ENSMUSG00000004864	ENSMUSG00000004864	MAPK13	NULL	6617	0.0658723	0.0428433	No
row_29	ENSMUSG00000033352	ENSMUSG00000033352	MAP2K4	NULL	6716	0.0640174	0.041846	No
row_30	ENSMUSG00000022414	ENSMUSG00000022414	TAB1	NULL	6951	0.0579019	0.034402	No
row_31	ENSMUSG00000027164	ENSMUSG00000027164	TRAF6	NULL	7387	0.0474106	0.0173528	No
row_32	ENSMUSG00000027665	ENSMUSG00000027665	PIK3CA	NULL	7716	0.0397127	0.00470864	No
row_33	ENSMUSG00000032462	ENSMUSG00000032462	PIK3CB	NULL	7969	0.0347223	-0.00478125	No
row_34	ENSMUSG00000002948	ENSMUSG00000002948	MAP2K7	NULL	8340	0.0254684	-0.020075	No
row_35	ENSMUSG00000021936	ENSMUSG00000021936	MAPK8	NULL	8591	0.0214839	-0.0301807	No
row_36	ENSMUSG00000039936	ENSMUSG00000039936	PIK3CD	NULL	8845	0.0159163	-0.0407183	No
row_37	ENSMUSG00000031537	ENSMUSG00000031537	IKBKB	NULL	9074	0.0118567	-0.0503472	No
row_38	ENSMUSG00000041417	ENSMUSG00000041417	PIK3R1	NULL	9078	0.0117302	-0.0498568	No
row_39	ENSMUSG00000063065	ENSMUSG00000063065	MAPK3	NULL	9388	0.00315644	-0.0635949	No
row_40	ENSMUSG00000004936	ENSMUSG00000004936	MAP2K1	NULL	9409	0.0026051	-0.0643561	No
row_41	ENSMUSG00000004296	ENSMUSG00000004296	IL12B	NULL	9543	0	-0.0703417	No
row_42	ENSMUSG00000048806	ENSMUSG00000048806	IFNB1	NULL	10485	0	-0.112691	No
row_43	ENSMUSG00000063376	ENSMUSG00000063376	IFNA13	NULL	11207	0	-0.145139	No
row_44	ENSMUSG00000070904	ENSMUSG00000070904	IFNA4	NULL	11528	0	-0.159541	No
row_45	ENSMUSG00000073811	ENSMUSG00000073811	IFNA12	NULL	11665	0	-0.165661	No
row_46	ENSMUSG00000078354	ENSMUSG00000078354	IFNA2	NULL	12112	0	-0.185733	No
row_47	ENSMUSG00000078355	ENSMUSG00000078355	IFNA16	NULL	12113	0	-0.185733	No
row_48	ENSMUSG00000095270	ENSMUSG00000095270	IFNA9	NULL	12972	0	-0.224347	No
row_49	ENSMUSG00000095498	ENSMUSG00000095498	IFNA1	NULL	13020	0	-0.226462	No
row_50	ENSMUSG00000095896	ENSMUSG00000095896	IFNA14	NULL	13134	0	-0.231548	No
row_51	ENSMUSG00000096011	ENSMUSG00000096011	IFNA15	NULL	13171	0	-0.233168	No
row_52	ENSMUSG00000096682	ENSMUSG00000096682	IFNA5	NULL	13319	0	-0.239784	No
row_53	ENSMUSG00000100079	ENSMUSG00000100079	IFNAB	NULL	13446	0	-0.245454	No
row_54	ENSMUSG00000100549	ENSMUSG00000100549	IFNA11	NULL	13465	0	-0.246264	No
row_55	ENSMUSG00000100713	ENSMUSG00000100713	IFNA7	NULL	13477	0	-0.246759	No
row_56	ENSMUSG00000101252	ENSMUSG00000101252	IFNA6	NULL	13502	0	-0.247839	No
row_57	ENSMUSG00000111410	ENSMUSG00000111410	GM49337	NULL	13734	0	-0.258235	No
row_58	ENSMUSG00000039005	ENSMUSG00000039005	TLR4	NULL	13887	-2.76838e-08	-0.265076	No
row_59	ENSMUSG00000053436	ENSMUSG00000053436	MAPK14	NULL	14210	-0.00990343	-0.27904	No
row_60	ENSMUSG00000001847	ENSMUSG00000001847	RAC1	NULL	14445	-0.0149374	-0.288774	No
row_61	ENSMUSG00000001729	ENSMUSG00000001729	AKT1	NULL	14682	-0.0213281	-0.298258	No
row_62	ENSMUSG00000015755	ENSMUSG00000015755	TAB2	NULL	15092	-0.0302444	-0.315052	No
row_63	ENSMUSG00000019699	ENSMUSG00000019699	AKT3	NULL	15565	-0.0417644	-0.334068	No
row_64	ENSMUSG00000035027	ENSMUSG00000035027	MAP2K2	NULL	16041	-0.0548856	-0.352519	No
row_65	ENSMUSG00000046709	ENSMUSG00000046709	MAPK10	NULL	16573	-0.0688738	-0.372744	No
row_66	ENSMUSG00000075122	ENSMUSG00000075122	CD80	NULL	16599	-0.0696469	-0.370156	No
row_67	ENSMUSG00000022967	ENSMUSG00000022967	IFNAR1	NULL	16715	-0.0731472	-0.371432	No
row_68	ENSMUSG00000026104	ENSMUSG00000026104	STAT1	NULL	17059	-0.0836733	-0.382407	No
row_69	ENSMUSG00000056130	ENSMUSG00000056130	TICAM2	NULL	17389	-0.0952419	-0.392136	No
row_70	ENSMUSG00000032508	ENSMUSG00000032508	MYD88	NULL	17611	-0.103281	-0.396575	No
row_71	ENSMUSG00000028698	ENSMUSG00000028698	PIK3R3	NULL	17644	-0.104428	-0.392447	No
row_72	ENSMUSG00000028163	ENSMUSG00000028163	NFKB1	NULL	17805	-0.110067	-0.39378	No
row_73	ENSMUSG00000021277	ENSMUSG00000021277	TRAF3	NULL	17861	-0.112761	-0.390243	No
row_74	ENSMUSG00000031639	ENSMUSG00000031639	TLR3	NULL	18004	-0.118966	-0.390291	No
row_75	ENSMUSG00000024235	ENSMUSG00000024235	MAP3K8	NULL	18251	-0.129248	-0.394471	No
row_76	ENSMUSG00000024927	ENSMUSG00000024927	RELA	NULL	18860	-0.158325	-0.413393	No
row_77	ENSMUSG00000021408	ENSMUSG00000021408	RIPK1	NULL	19335	-0.187387	-0.424734	Yes
row_78	ENSMUSG00000025746	ENSMUSG00000025746	IL6	NULL	19486	-0.19697	-0.420983	Yes
row_79	ENSMUSG00000004221	ENSMUSG00000004221	IKBKG	NULL	19643	-0.207633	-0.416934	Yes
row_80	ENSMUSG00000034855	ENSMUSG00000034855	CXCL10	NULL	19823	-0.222216	-0.413142	Yes
row_81	ENSMUSG00000042349	ENSMUSG00000042349	IKBKE	NULL	19960	-0.233561	-0.40681	Yes
row_82	ENSMUSG00000018930	ENSMUSG00000018930	CCL4	NULL	20005	-0.237603	-0.396122	Yes
row_83	ENSMUSG00000052684	ENSMUSG00000052684	JUN	NULL	20165	-0.251814	-0.389852	Yes
row_84	ENSMUSG00000018932	ENSMUSG00000018932	MAP2K3	NULL	20203	-0.255145	-0.377914	Yes
row_85	ENSMUSG00000004056	ENSMUSG00000004056	AKT2	NULL	20357	-0.270523	-0.370377	Yes
row_86	ENSMUSG00000022901	ENSMUSG00000022901	CD86	NULL	20492	-0.285937	-0.361162	Yes
row_87	ENSMUSG00000109061	ENSMUSG00000109061	GM49320	NULL	20707	-0.310251	-0.354252	Yes
row_88	ENSMUSG00000051439	ENSMUSG00000051439	CD14	NULL	20758	-0.319013	-0.339494	Yes
row_89	ENSMUSG00000017652	ENSMUSG00000017652	CD40	NULL	21100	-0.369625	-0.335133	Yes
row_90	ENSMUSG00000060183	ENSMUSG00000060183	CXCL11	NULL	21213	-0.391806	-0.319284	Yes
row_91	ENSMUSG00000027995	ENSMUSG00000027995	TLR2	NULL	21357	-0.424056	-0.303111	Yes
row_92	ENSMUSG00000040522	ENSMUSG00000040522	TLR8	NULL	21396	-0.435711	-0.281591	Yes
row_93	ENSMUSG00000035042	ENSMUSG00000035042	CCL5	NULL	21398	-0.435975	-0.258391	Yes
row_94	ENSMUSG00000032041	ENSMUSG00000032041	TIRAP	NULL	21409	-0.438859	-0.235443	Yes
row_95	ENSMUSG00000053137	ENSMUSG00000053137	MAPK11	NULL	21433	-0.444623	-0.212773	Yes
row_96	ENSMUSG00000025498	ENSMUSG00000025498	IRF7	NULL	21724	-0.545948	-0.196717	Yes
row_97	ENSMUSG00000024401	ENSMUSG00000024401	TNF	NULL	22002	-0.7	-0.171862	Yes
row_98	ENSMUSG00000027776	ENSMUSG00000027776	IL12A	NULL	22008	-0.70521	-0.134488	Yes
row_99	ENSMUSG00000028111	ENSMUSG00000028111	CTSK	NULL	22132	-0.840603	-0.0952058	Yes
row_100	ENSMUSG00000021250	ENSMUSG00000021250	FOS	NULL	22177	-0.920443	-0.0481117	Yes
row_101	ENSMUSG00000044827	ENSMUSG00000044827	TLR1	NULL	22216	-1.02309	0.00472531	Yes
