# Supplementary material for: Minocycline protects against microgliopathy in a Csf1r haplo-insufficient mouse model of adult-onset leukoencephalopathy with axonal spheroids and pigmented glia (ALSP)
Source: J Neuroinflammation. 2023 May 31;20:134. doi: 10.1186/s12974-023-02774-1 (PMC10234026; doi:10.1186/s12974-023-02774-1)
Supplement: Supplementary file 5 — Additional file 5. Enrichment genes in toll-like receptor pathway from Csf1r+/+ and Csf1r+/— mice. [file 12974_2023_2774_MOESM5_ESM.xlsx]

## Sheet: Sheet1
NAME	PROBE	DESCRIPTION<br>(from dataset)	GENE SYMBOL	GENE_TITLE	RANK IN GENE LIST	RANK METRIC SCORE	RUNNING ES	CORE ENRICHMENT
row_0	ENSMUSG00000076612	ENSMUSG00000076612	IGHG2C	NULL	11	1.43914	0.0349412	Yes
row_1	ENSMUSG00000079491	ENSMUSG00000079491	H2-T10	NULL	75	0.96035	0.0557296	Yes
row_2	ENSMUSG00000051906	ENSMUSG00000051906	CD209F	NULL	225	0.760749	0.0676963	Yes
row_3	ENSMUSG00000094546	ENSMUSG00000094546	IGHV1-26	NULL	227	0.758207	0.0863228	Yes
row_4	ENSMUSG00000104213	ENSMUSG00000104213	IGHD	NULL	267	0.72907	0.102506	Yes
row_5	ENSMUSG00000040165	ENSMUSG00000040165	CD209C	NULL	283	0.717223	0.119487	Yes
row_6	ENSMUSG00000026712	ENSMUSG00000026712	MRC1	NULL	291	0.708124	0.136608	Yes
row_7	ENSMUSG00000024334	ENSMUSG00000024334	H2-OA	NULL	348	0.67423	0.150668	Yes
row_8	ENSMUSG00000028558	ENSMUSG00000028558	CALR4	NULL	380	0.654774	0.165384	Yes
row_9	ENSMUSG00000038195	ENSMUSG00000038195	RILP	NULL	489	0.607587	0.175442	Yes
row_10	ENSMUSG00000076617	ENSMUSG00000076617	IGHM	NULL	549	0.584834	0.187164	Yes
row_11	ENSMUSG00000076613	ENSMUSG00000076613	IGHG2B	NULL	635	0.551501	0.196885	Yes
row_12	ENSMUSG00000052688	ENSMUSG00000052688	RAB7B	NULL	803	0.498447	0.201574	Yes
row_13	ENSMUSG00000095130	ENSMUSG00000095130	IGHV1-39	NULL	893	0.468992	0.209081	Yes
row_14	ENSMUSG00000094088	ENSMUSG00000094088	IGHV1-64	NULL	984	0.449704	0.216068	Yes
row_15	ENSMUSG00000037548	ENSMUSG00000037548	H2-DMB2	NULL	996	0.446573	0.226566	Yes
row_16	ENSMUSG00000023885	ENSMUSG00000023885	THBS2	NULL	1017	0.441389	0.236527	Yes
row_17	ENSMUSG00000096459	ENSMUSG00000096459	IGHV9-3	NULL	1079	0.428506	0.244309	Yes
row_18	ENSMUSG00000036103	ENSMUSG00000036103	COLEC12	NULL	1125	0.421384	0.252642	Yes
row_19	ENSMUSG00000076677	ENSMUSG00000076677	IGHV6-3	NULL	1132	0.420266	0.262719	Yes
row_20	ENSMUSG00000076655	ENSMUSG00000076655	IGHV4-1	NULL	1184	0.410694	0.270517	Yes
row_21	ENSMUSG00000079168	ENSMUSG00000079168	CD209G	NULL	1283	0.392131	0.275722	Yes
row_22	ENSMUSG00000094689	ENSMUSG00000094689	IGHV1-81	NULL	1292	0.389616	0.284954	Yes
row_23	ENSMUSG00000094652	ENSMUSG00000094652	IGHV1-42	NULL	1397	0.371796	0.289386	Yes
row_24	ENSMUSG00000041538	ENSMUSG00000041538	H2-OB	NULL	1458	0.362903	0.295597	Yes
row_25	ENSMUSG00000076674	ENSMUSG00000076674	IGHV3-8	NULL	1582	0.345563	0.298521	Yes
row_26	ENSMUSG00000094075	ENSMUSG00000094075	IGHV1-80	NULL	1585	0.345431	0.306936	Yes
row_27	ENSMUSG00000020695	ENSMUSG00000020695	MRC2	NULL	1591	0.344714	0.315198	Yes
row_28	ENSMUSG00000096410	ENSMUSG00000096410	IGHV1-19	NULL	1691	0.333333	0.31891	Yes
row_29	ENSMUSG00000000290	ENSMUSG00000000290	ITGB2	NULL	1759	0.324361	0.323855	Yes
row_30	ENSMUSG00000076672	ENSMUSG00000076672	IGHV3-6	NULL	1820	0.318182	0.328965	Yes
row_31	ENSMUSG00000095889	ENSMUSG00000095889	IGHV1-58	NULL	1821	0.318182	0.336801	Yes
row_32	ENSMUSG00000031849	ENSMUSG00000031849	COMP	NULL	1889	0.308683	0.34136	Yes
row_33	ENSMUSG00000022797	ENSMUSG00000022797	TFRC	NULL	1912	0.306871	0.347917	Yes
row_34	ENSMUSG00000000157	ENSMUSG00000000157	ITGB2L	NULL	1985	0.3	0.352035	Yes
row_35	ENSMUSG00000030162	ENSMUSG00000030162	OLR1	NULL	1988	0.3	0.359332	Yes
row_36	ENSMUSG00000095612	ENSMUSG00000095612	IGHV5-4	NULL	2014	0.295918	0.365484	Yes
row_37	ENSMUSG00000015575	ENSMUSG00000015575	ATP6V0E	NULL	2017	0.295578	0.372672	Yes
row_38	ENSMUSG00000026480	ENSMUSG00000026480	NCF2	NULL	2069	0.289735	0.377491	Yes
row_39	ENSMUSG00000079547	ENSMUSG00000079547	H2-DMB1	NULL	2164	0.280404	0.380126	Yes
row_40	ENSMUSG00000076614	ENSMUSG00000076614	IGHG1	NULL	2178	0.278623	0.386397	Yes
row_41	ENSMUSG00000065987	ENSMUSG00000065987	CD209B	NULL	2319	0.264342	0.386548	Yes
row_42	ENSMUSG00000015950	ENSMUSG00000015950	NCF1	NULL	2370	0.258442	0.390642	Yes
row_43	ENSMUSG00000095079	ENSMUSG00000095079	IGHA	NULL	2388	0.256935	0.396197	Yes
row_44	ENSMUSG00000095197	ENSMUSG00000095197	IGHV1-59	NULL	2395	0.256098	0.402231	Yes
row_45	ENSMUSG00000054580	ENSMUSG00000054580	PLA2R1	NULL	2707	0.230533	0.393782	Yes
row_46	ENSMUSG00000036655	ENSMUSG00000036655	COLEC11	NULL	2785	0.223878	0.395798	Yes
row_47	ENSMUSG00000091705	ENSMUSG00000091705	H2-Q2	NULL	2811	0.221317	0.400113	Yes
row_48	ENSMUSG00000096649	ENSMUSG00000096649	IGHV1-31	NULL	2977	0.210145	0.397793	Yes
row_49	ENSMUSG00000094694	ENSMUSG00000094694	IGHV1-9	NULL	3053	0.205882	0.399457	Yes
row_50	ENSMUSG00000073406	ENSMUSG00000073406	H2-BL	NULL	3121	0.201536	0.401377	Yes
row_51	ENSMUSG00000061232	ENSMUSG00000061232	H2-K1	NULL	3206	0.196391	0.402398	Yes
row_52	ENSMUSG00000095642	ENSMUSG00000095642	IGHV14-3	NULL	3272	0.192308	0.404181	Yes
row_53	ENSMUSG00000096499	ENSMUSG00000096499	IGHV1-5	NULL	3273	0.192308	0.408917	Yes
row_54	ENSMUSG00000029125	ENSMUSG00000029125	STX18	NULL	3374	0.186527	0.408968	Yes
row_55	ENSMUSG00000020566	ENSMUSG00000020566	ATP6V1C2	NULL	3421	0.183983	0.41141	Yes
row_56	ENSMUSG00000095571	ENSMUSG00000095571	IGHV5-17	NULL	3446	0.18254	0.414815	Yes
row_57	ENSMUSG00000016534	ENSMUSG00000016534	LAMP2	NULL	3475	0.181249	0.418007	Yes
row_58	ENSMUSG00000051498	ENSMUSG00000051498	TLR6	NULL	3602	0.17532	0.416601	Yes
row_59	ENSMUSG00000001473	ENSMUSG00000001473	TUBB6	NULL	3641	0.173591	0.41915	Yes
row_60	ENSMUSG00000024459	ENSMUSG00000024459	H2-M5	NULL	3752	0.168302	0.418298	No
row_61	ENSMUSG00000116358	ENSMUSG00000116358	GM49450	NULL	4112	0.151024	0.405711	No
row_62	ENSMUSG00000096464	ENSMUSG00000096464	IGHV2-2	NULL	4586	0.12963	0.387419	No
row_63	ENSMUSG00000016206	ENSMUSG00000016206	H2-M3	NULL	4613	0.128888	0.389412	No
row_64	ENSMUSG00000076652	ENSMUSG00000076652	IGHV7-3	NULL	4781	0.122642	0.384847	No
row_65	ENSMUSG00000093894	ENSMUSG00000093894	IGHV1-53	NULL	4782	0.122642	0.387867	No
row_66	ENSMUSG00000094198	ENSMUSG00000094198	IGHV1-50	NULL	4783	0.122642	0.390887	No
row_67	ENSMUSG00000095200	ENSMUSG00000095200	IGHV1-7	NULL	4784	0.122642	0.393908	No
row_68	ENSMUSG00000095127	ENSMUSG00000095127	IGHV1-82	NULL	4988	0.115385	0.387528	No
row_69	ENSMUSG00000056116	ENSMUSG00000056116	H2-T22	NULL	5009	0.114791	0.389447	No
row_70	ENSMUSG00000031495	ENSMUSG00000031495	CD209D	NULL	5024	0.11428	0.391625	No
row_71	ENSMUSG00000078974	ENSMUSG00000078974	SEC61G	NULL	5315	0.104958	0.381038	No
row_72	ENSMUSG00000096498	ENSMUSG00000096498	IGHV2-5	NULL	5479	0.1	0.376097	No
row_73	ENSMUSG00000073409	ENSMUSG00000073409	H2-Q6	NULL	5612	0.0956035	0.372455	No
row_74	ENSMUSG00000052459	ENSMUSG00000052459	ATP6V1A	NULL	5633	0.0948518	0.373883	No
row_75	ENSMUSG00000033628	ENSMUSG00000033628	PIK3C3	NULL	5862	0.0879863	0.365694	No
row_76	ENSMUSG00000038642	ENSMUSG00000038642	CTSS	NULL	5923	0.0862016	0.365091	No
row_77	ENSMUSG00000027087	ENSMUSG00000027087	ITGAV	NULL	6114	0.0796392	0.358422	No
row_78	ENSMUSG00000037321	ENSMUSG00000037321	TAP1	NULL	6128	0.0793867	0.359787	No
row_79	ENSMUSG00000007458	ENSMUSG00000007458	M6PR	NULL	6152	0.0786381	0.360679	No
row_80	ENSMUSG00000035770	ENSMUSG00000035770	DYNC1LI2	NULL	6160	0.0783372	0.36229	No
row_81	ENSMUSG00000043091	ENSMUSG00000043091	TUBA1C	NULL	6361	0.0730447	0.355004	No
row_82	ENSMUSG00000108596	ENSMUSG00000108596	GM49368	NULL	6526	0.0684051	0.34924	No
row_83	ENSMUSG00000073411	ENSMUSG00000073411	H2-D1	NULL	6545	0.0677132	0.35009	No
row_84	ENSMUSG00000021477	ENSMUSG00000021477	CTSL	NULL	6555	0.0674913	0.351343	No
row_85	ENSMUSG00000062380	ENSMUSG00000062380	TUBB3	NULL	6981	0.0570811	0.333445	No
row_86	ENSMUSG00000019173	ENSMUSG00000019173	RAB5C	NULL	7221	0.0514045	0.323855	No
row_87	ENSMUSG00000027012	ENSMUSG00000027012	DYNC1I2	NULL	7227	0.0512856	0.324891	No
row_88	ENSMUSG00000025793	ENSMUSG00000025793	HGS	NULL	7329	0.0488953	0.321507	No
row_89	ENSMUSG00000025809	ENSMUSG00000025809	ITGB1	NULL	7567	0.0443621	0.311835	No
row_90	ENSMUSG00000062825	ENSMUSG00000062825	ACTG1	NULL	7597	0.0435659	0.31159	No
row_91	ENSMUSG00000019998	ENSMUSG00000019998	STX7	NULL	8118	0.0309616	0.288734	No
row_92	ENSMUSG00000018707	ENSMUSG00000018707	DYNC1H1	NULL	8235	0.0280718	0.284156	No
row_93	ENSMUSG00000000711	ENSMUSG00000000711	RAB5B	NULL	8378	0.0244386	0.278308	No
row_94	ENSMUSG00000039105	ENSMUSG00000039105	ATP6V1G1	NULL	8413	0.0238224	0.27735	No
row_95	ENSMUSG00000030082	ENSMUSG00000030082	SEC61A1	NULL	8501	0.0235748	0.273979	No
row_96	ENSMUSG00000024121	ENSMUSG00000024121	ATP6V0C	NULL	8606	0.0212012	0.269778	No
row_97	ENSMUSG00000033793	ENSMUSG00000033793	ATP6V1H	NULL	8644	0.020624	0.268605	No
row_98	ENSMUSG00000031447	ENSMUSG00000031447	LAMP1	NULL	8742	0.0183146	0.26465	No
row_99	ENSMUSG00000006273	ENSMUSG00000006273	ATP6V1B2	NULL	8909	0.0145182	0.257468	No
row_100	ENSMUSG00000039347	ENSMUSG00000039347	ATP6V0E2	NULL	9142	0.010035	0.247177	No
row_101	ENSMUSG00000019087	ENSMUSG00000019087	ATP6AP1	NULL	9159	0.00934246	0.24668	No
row_102	ENSMUSG00000028879	ENSMUSG00000028879	STX12	NULL	9217	0.00801723	0.244289	No
row_103	ENSMUSG00000029757	ENSMUSG00000029757	DYNC1I1	NULL	9327	0.0048182	0.239456	No
row_104	ENSMUSG00000028955	ENSMUSG00000028955	VAMP3	NULL	9365	0.00394422	0.237873	No
row_105	ENSMUSG00000021702	ENSMUSG00000021702	THBS4	NULL	9429	0.00201338	0.235061	No
row_106	ENSMUSG00000023004	ENSMUSG00000023004	TUBA1B	NULL	9461	0.00082011	0.233673	No
row_107	ENSMUSG00000016283	ENSMUSG00000016283	H2-M2	NULL	9597	0	0.227541	No
row_108	ENSMUSG00000021216	ENSMUSG00000021216	TUBAL3	NULL	9653	0	0.225043	No
row_109	ENSMUSG00000021439	ENSMUSG00000021439	CTSQ	NULL	9661	0	0.224725	No
row_110	ENSMUSG00000021440	ENSMUSG00000021440	CTS7	NULL	9662	0	0.224725	No
row_111	ENSMUSG00000021441	ENSMUSG00000021441	CTS6	NULL	9663	0	0.224725	No
row_112	ENSMUSG00000021789	ENSMUSG00000021789	SFTPA1	NULL	9670	0	0.224453	No
row_113	ENSMUSG00000021795	ENSMUSG00000021795	SFTPD	NULL	9671	0	0.224453	No
row_114	ENSMUSG00000024448	ENSMUSG00000024448	H2-M10.1	NULL	9742	0	0.221273	No
row_115	ENSMUSG00000024863	ENSMUSG00000024863	MBL2	NULL	9758	0	0.220592	No
row_116	ENSMUSG00000026394	ENSMUSG00000026394	ATP6V1G3	NULL	9797	0	0.218866	No
row_117	ENSMUSG00000036322	ENSMUSG00000036322	H2-EA	NULL	10061	0	0.20692	No
row_118	ENSMUSG00000037130	ENSMUSG00000037130	H2-M10.6	NULL	10084	0	0.205921	No
row_119	ENSMUSG00000037246	ENSMUSG00000037246	H2-M10.5	NULL	10086	0	0.205875	No
row_120	ENSMUSG00000037334	ENSMUSG00000037334	H2-M1	NULL	10088	0	0.20583	No
row_121	ENSMUSG00000037537	ENSMUSG00000037537	H2-M11	NULL	10093	0	0.205648	No
row_122	ENSMUSG00000042243	ENSMUSG00000042243	BC051665	NULL	10197	0	0.20097	No
row_123	ENSMUSG00000048231	ENSMUSG00000048231	H2-M10.4	NULL	10459	0	0.189115	No
row_124	ENSMUSG00000054128	ENSMUSG00000054128	H2-T3	NULL	10727	0	0.176987	No
row_125	ENSMUSG00000056728	ENSMUSG00000056728	CTSLL3	NULL	10809	0	0.173308	No
row_126	ENSMUSG00000057446	ENSMUSG00000057446	CTS8	NULL	10851	0	0.171446	No
row_127	ENSMUSG00000058124	ENSMUSG00000058124	H2-M10.3	NULL	10890	0	0.16972	No
row_128	ENSMUSG00000067201	ENSMUSG00000067201	H2-M9	NULL	11318	0	0.150325	No
row_129	ENSMUSG00000067338	ENSMUSG00000067338	TUBA3B	NULL	11327	0	0.149961	No
row_130	ENSMUSG00000067341	ENSMUSG00000067341	H2-EB2	NULL	11328	0	0.149961	No
row_131	ENSMUSG00000073402	ENSMUSG00000073402	GM8909	NULL	11640	0	0.135835	No
row_132	ENSMUSG00000074870	ENSMUSG00000074870	CTS3	NULL	11782	0	0.129431	No
row_133	ENSMUSG00000076633	ENSMUSG00000076633	IGHV5-2	NULL	11997	0	0.119711	No
row_134	ENSMUSG00000076646	ENSMUSG00000076646	IGHV2-6-8	NULL	11998	0	0.119711	No
row_135	ENSMUSG00000076653	ENSMUSG00000076653	IGHV7-2	NULL	11999	0	0.119711	No
row_136	ENSMUSG00000076661	ENSMUSG00000076661	IGHV16-1	NULL	12000	0	0.119711	No
row_137	ENSMUSG00000076665	ENSMUSG00000076665	IGHV7-1	NULL	12001	0	0.119711	No
row_138	ENSMUSG00000076666	ENSMUSG00000076666	IGHV14-4	NULL	12002	0	0.119711	No
row_139	ENSMUSG00000076668	ENSMUSG00000076668	IGHV7-4	NULL	12003	0	0.119711	No
row_140	ENSMUSG00000076670	ENSMUSG00000076670	IGHV3-5	NULL	12004	0	0.119711	No
row_141	ENSMUSG00000076671	ENSMUSG00000076671	IGHV13-2	NULL	12005	0	0.119711	No
row_142	ENSMUSG00000076676	ENSMUSG00000076676	IGHV12-3	NULL	12006	0	0.119711	No
row_143	ENSMUSG00000076688	ENSMUSG00000076688	IGHV15-2	NULL	12007	0	0.119711	No
row_144	ENSMUSG00000076695	ENSMUSG00000076695	IGHV1-18	NULL	12008	0	0.119711	No
row_145	ENSMUSG00000076709	ENSMUSG00000076709	IGHV1-47	NULL	12009	0	0.119711	No
row_146	ENSMUSG00000076710	ENSMUSG00000076710	IGHV1-49	NULL	12010	0	0.119711	No
row_147	ENSMUSG00000076733	ENSMUSG00000076733	IGHV8-13	NULL	12011	0	0.119711	No
row_148	ENSMUSG00000087582	ENSMUSG00000087582	IGHV6-7	NULL	12361	0	0.103858	No
row_149	ENSMUSG00000087642	ENSMUSG00000087642	IGHE	NULL	12362	0	0.103858	No
row_150	ENSMUSG00000092116	ENSMUSG00000092116	GM10320	NULL	12583	0	0.0938657	No
row_151	ENSMUSG00000092243	ENSMUSG00000092243	GM7030	NULL	12591	0	0.0935477	No
row_152	ENSMUSG00000093838	ENSMUSG00000093838	IGHV3-1	NULL	12629	0	0.0918671	No
row_153	ENSMUSG00000093896	ENSMUSG00000093896	IGHV1-76	NULL	12644	0	0.0912312	No
row_154	ENSMUSG00000093955	ENSMUSG00000093955	IGHV1-34	NULL	12657	0	0.0906862	No
row_155	ENSMUSG00000094029	ENSMUSG00000094029	IGHV3-3	NULL	12676	0	0.0898686	No
row_156	ENSMUSG00000094051	ENSMUSG00000094051	IGHV1-36	NULL	12679	0	0.0897777	No
row_157	ENSMUSG00000094087	ENSMUSG00000094087	IGHV1-61	NULL	12687	0	0.0894598	No
row_158	ENSMUSG00000094102	ENSMUSG00000094102	IGHV9-2	NULL	12689	0	0.0894144	No
row_159	ENSMUSG00000094124	ENSMUSG00000094124	IGHV1-74	NULL	12696	0	0.0891418	No
row_160	ENSMUSG00000094134	ENSMUSG00000094134	IGHV5-15	NULL	12700	0	0.0890056	No
row_161	ENSMUSG00000094164	ENSMUSG00000094164	IGHV2-3	NULL	12709	0	0.0886422	No
row_162	ENSMUSG00000094174	ENSMUSG00000094174	IGHV6-4	NULL	12711	0	0.0885968	No
row_163	ENSMUSG00000094194	ENSMUSG00000094194	IGHV5-16	NULL	12717	0	0.0883697	No
row_164	ENSMUSG00000094241	ENSMUSG00000094241	IGHV1-24	NULL	12729	0	0.08787	No
row_165	ENSMUSG00000094322	ENSMUSG00000094322	IGHV9-4	NULL	12749	0	0.087007	No
row_166	ENSMUSG00000094502	ENSMUSG00000094502	IGHV1-69	NULL	12780	0	0.0856444	No
row_167	ENSMUSG00000094505	ENSMUSG00000094505	IGHV8-6	NULL	12781	0	0.0856444	No
row_168	ENSMUSG00000094509	ENSMUSG00000094509	IGHV14-1	NULL	12783	0	0.085599	No
row_169	ENSMUSG00000094533	ENSMUSG00000094533	IGHV11-1	NULL	12787	0	0.0854627	No
row_170	ENSMUSG00000094561	ENSMUSG00000094561	IGHV1-22	NULL	12799	0	0.084963	No
row_171	ENSMUSG00000094787	ENSMUSG00000094787	IGHV1-54	NULL	12857	0	0.082374	No
row_172	ENSMUSG00000094862	ENSMUSG00000094862	IGHV1-56	NULL	12876	0	0.0815565	No
row_173	ENSMUSG00000094940	ENSMUSG00000094940	IGHV1-84	NULL	12897	0	0.080648	No
row_174	ENSMUSG00000094951	ENSMUSG00000094951	IGHV5-6	NULL	12901	0	0.0805118	No
row_175	ENSMUSG00000095117	ENSMUSG00000095117	IGHV8-9	NULL	12936	0	0.0789674	No
row_176	ENSMUSG00000095170	ENSMUSG00000095170	IGHV8-11	NULL	12945	0	0.078604	No
row_177	ENSMUSG00000095204	ENSMUSG00000095204	IGHV1-52	NULL	12956	0	0.0781498	No
row_178	ENSMUSG00000095210	ENSMUSG00000095210	IGHV5-9-1	NULL	12957	0	0.0781498	No
row_179	ENSMUSG00000095285	ENSMUSG00000095285	IGHV5-9	NULL	12975	0	0.0773777	No
row_180	ENSMUSG00000095416	ENSMUSG00000095416	IGHV1-12	NULL	13003	0	0.0761513	No
row_181	ENSMUSG00000095429	ENSMUSG00000095429	IGHV5-12	NULL	13004	0	0.0761513	No
row_182	ENSMUSG00000095442	ENSMUSG00000095442	IGHV1-4	NULL	13006	0	0.0761059	No
row_183	ENSMUSG00000095519	ENSMUSG00000095519	IGHV1-66	NULL	13026	0	0.0752429	No
row_184	ENSMUSG00000095554	ENSMUSG00000095554	IGHV1-16	NULL	13039	0	0.0746978	No
row_185	ENSMUSG00000095565	ENSMUSG00000095565	IGHV2-9-1	NULL	13042	0	0.074607	No
row_186	ENSMUSG00000095583	ENSMUSG00000095583	IGHV14-2	NULL	13048	0	0.0743798	No
row_187	ENSMUSG00000095700	ENSMUSG00000095700	IGHV10-3	NULL	13082	0	0.0728809	No
row_188	ENSMUSG00000095761	ENSMUSG00000095761	IGHV1-20	NULL	13096	0	0.0722905	No
row_189	ENSMUSG00000095859	ENSMUSG00000095859	IGHV1-43	NULL	13122	0	0.0711549	No
row_190	ENSMUSG00000095863	ENSMUSG00000095863	IGHV1-67	NULL	13123	0	0.0711549	No
row_191	ENSMUSG00000095866	ENSMUSG00000095866	IGHV2-4	NULL	13125	0	0.0711095	No
row_192	ENSMUSG00000095923	ENSMUSG00000095923	IGHV1-37	NULL	13145	0	0.0702465	No
row_193	ENSMUSG00000095981	ENSMUSG00000095981	IGHV10-1	NULL	13164	0	0.0694289	No
row_194	ENSMUSG00000096020	ENSMUSG00000096020	IGHV1-75	NULL	13173	0	0.0690655	No
row_195	ENSMUSG00000096074	ENSMUSG00000096074	IGHV1-72	NULL	13187	0	0.068475	No
row_196	ENSMUSG00000096078	ENSMUSG00000096078	IGHV1-62-2	NULL	13188	0	0.068475	No
row_197	ENSMUSG00000096108	ENSMUSG00000096108	IGHV11-2	NULL	13191	0	0.0683842	No
row_198	ENSMUSG00000096150	ENSMUSG00000096150	IGHV1-85	NULL	13201	0	0.0679754	No
row_199	ENSMUSG00000096326	ENSMUSG00000096326	IGHV1-78	NULL	13234	0	0.0665219	No
row_200	ENSMUSG00000096355	ENSMUSG00000096355	IGHV8-4	NULL	13241	0	0.0662494	No
row_201	ENSMUSG00000096407	ENSMUSG00000096407	IGHV6-5	NULL	13252	0	0.0657952	No
row_202	ENSMUSG00000096452	ENSMUSG00000096452	IGHV1-77	NULL	13262	0	0.0653864	No
row_203	ENSMUSG00000096577	ENSMUSG00000096577	IGHV1-71	NULL	13292	0	0.0640692	No
row_204	ENSMUSG00000096638	ENSMUSG00000096638	IGHV2-9	NULL	13306	0	0.0634787	No
row_205	ENSMUSG00000096670	ENSMUSG00000096670	IGHV2-6	NULL	13316	0	0.0630699	No
row_206	ENSMUSG00000096672	ENSMUSG00000096672	IGHV1-63	NULL	13317	0	0.0630699	No
row_207	ENSMUSG00000096767	ENSMUSG00000096767	IGHV1-62-3	NULL	13348	0	0.0617072	No
row_208	ENSMUSG00000096805	ENSMUSG00000096805	IGHV9-1	NULL	13356	0	0.0613893	No
row_209	ENSMUSG00000096824	ENSMUSG00000096824	IGHV2-7	NULL	13360	0	0.061253	No
row_210	ENSMUSG00000098470	ENSMUSG00000098470	C1RB	NULL	13402	0	0.0593907	No
row_211	ENSMUSG00000102301	ENSMUSG00000102301	IGHV8-2	NULL	13541	0	0.0531226	No
row_212	ENSMUSG00000102313	ENSMUSG00000102313	IGHV1-62-1	NULL	13543	0	0.0530772	No
row_213	ENSMUSG00000102364	ENSMUSG00000102364	IGHV8-5	NULL	13544	0	0.0530772	No
row_214	ENSMUSG00000102888	ENSMUSG00000102888	IGHV1-11	NULL	13551	0	0.0528046	No
row_215	ENSMUSG00000103033	ENSMUSG00000103033	IGHV5-12-4	NULL	13552	0	0.0528046	No
row_216	ENSMUSG00000103254	ENSMUSG00000103254	IGHV1-15	NULL	13557	0	0.0526229	No
row_217	ENSMUSG00000103290	ENSMUSG00000103290	IGHV1-23	NULL	13558	0	0.0526229	No
row_218	ENSMUSG00000103939	ENSMUSG00000103939	IGHV3-4	NULL	13568	0	0.0522141	No
row_219	ENSMUSG00000104452	ENSMUSG00000104452	IGHV8-8	NULL	13573	0	0.0520325	No
row_220	ENSMUSG00000114473	ENSMUSG00000114473	GM49398	NULL	13787	0	0.0423577	No
row_221	ENSMUSG00000039005	ENSMUSG00000039005	TLR4	NULL	13887	-2.76838e-08	0.0378609	No
row_222	ENSMUSG00000022817	ENSMUSG00000022817	ITGB5	NULL	13942	-0.00197627	0.0354569	No
row_223	ENSMUSG00000019302	ENSMUSG00000019302	ATP6V0A1	NULL	13951	-0.00221594	0.0351481	No
row_224	ENSMUSG00000001750	ENSMUSG00000001750	TCIRG1	NULL	14006	-0.00411861	0.0327967	No
row_225	ENSMUSG00000029580	ENSMUSG00000029580	ACTB	NULL	14236	-0.010629	0.0226569	No
row_226	ENSMUSG00000036499	ENSMUSG00000036499	EEA1	NULL	14391	-0.0134318	0.0159928	No
row_227	ENSMUSG00000079477	ENSMUSG00000079477	RAB7	NULL	14392	-0.0134548	0.0163242	No
row_228	ENSMUSG00000001847	ENSMUSG00000001847	RAC1	NULL	14445	-0.0149374	0.0143301	No
row_229	ENSMUSG00000019210	ENSMUSG00000019210	ATP6V1E1	NULL	14461	-0.0153675	0.0140272	No
row_230	ENSMUSG00000020368	ENSMUSG00000020368	CANX	NULL	14510	-0.0166488	0.012257	No
row_231	ENSMUSG00000015947	ENSMUSG00000015947	FCGR1	NULL	14620	-0.0198675	0.0077953	No
row_232	ENSMUSG00000032435	ENSMUSG00000032435	DYNC1LI1	NULL	14686	-0.0214607	0.0053714	No
row_233	ENSMUSG00000017831	ENSMUSG00000017831	RAB5A	NULL	14930	-0.0256833	-0.00503354	No
row_234	ENSMUSG00000062591	ENSMUSG00000062591	TUBB4A	NULL	15234	-0.0348102	-0.017939	No
row_235	ENSMUSG00000026390	ENSMUSG00000026390	MARCO	NULL	15251	-0.0348837	-0.0178067	No
row_236	ENSMUSG00000037780	ENSMUSG00000037780	MBL1	NULL	15261	-0.0348837	-0.0173564	No
row_237	ENSMUSG00000040197	ENSMUSG00000040197	CD209E	NULL	15263	-0.0348837	-0.0165428	No
row_238	ENSMUSG00000026656	ENSMUSG00000026656	FCGR2B	NULL	15342	-0.0358872	-0.0192019	No
row_239	ENSMUSG00000025816	ENSMUSG00000025816	SEC61A2	NULL	15493	-0.0399886	-0.0250303	No
row_240	ENSMUSG00000025949	ENSMUSG00000025949	PIKFYVE	NULL	15547	-0.0412971	-0.0264207	No
row_241	ENSMUSG00000024403	ENSMUSG00000024403	ATP6V1G2	NULL	15656	-0.04449	-0.0302306	No
row_242	ENSMUSG00000023083	ENSMUSG00000023083	H2-M10.2	NULL	16064	-0.0555556	-0.047349	No
row_243	ENSMUSG00000079293	ENSMUSG00000079293	CLEC7A	NULL	16147	-0.0570726	-0.0496681	No
row_244	ENSMUSG00000058672	ENSMUSG00000058672	TUBB2A	NULL	16183	-0.0580974	-0.0498271	No
row_245	ENSMUSG00000022295	ENSMUSG00000022295	ATP6V1C1	NULL	16404	-0.0646406	-0.058228	No
row_246	ENSMUSG00000013160	ENSMUSG00000013160	ATP6V0D1	NULL	16455	-0.0653022	-0.0588909	No
row_247	ENSMUSG00000072235	ENSMUSG00000072235	TUBA1A	NULL	16479	-0.0661429	-0.0583067	No
row_248	ENSMUSG00000027879	ENSMUSG00000027879	SEC22B	NULL	16728	-0.0736091	-0.0677585	No
row_249	ENSMUSG00000033379	ENSMUSG00000033379	ATP6V0B	NULL	16771	-0.0747418	-0.0678256	No
row_250	ENSMUSG00000030707	ENSMUSG00000030707	CORO1A	NULL	16984	-0.0820876	-0.0754335	No
row_251	ENSMUSG00000045136	ENSMUSG00000045136	TUBB2B	NULL	17090	-0.0848923	-0.0781121	No
row_252	ENSMUSG00000009350	ENSMUSG00000009350	MPO	NULL	17125	-0.0859981	-0.0775386	No
row_253	ENSMUSG00000021114	ENSMUSG00000021114	ATP6V1D	NULL	17195	-0.0886324	-0.07849	No
row_254	ENSMUSG00000036594	ENSMUSG00000036594	H2-AA	NULL	17201	-0.0887973	-0.0765304	No
row_255	ENSMUSG00000006519	ENSMUSG00000006519	CYBA	NULL	17256	-0.0910397	-0.0767412	No
row_256	ENSMUSG00000038023	ENSMUSG00000038023	ATP6V0A2	NULL	17394	-0.0953595	-0.0806155	No
row_257	ENSMUSG00000059498	ENSMUSG00000059498	FCGR3	NULL	17465	-0.0980508	-0.0813804	No
row_258	ENSMUSG00000020689	ENSMUSG00000020689	ITGB3	NULL	17559	-0.100671	-0.0831255	No
row_259	ENSMUSG00000036752	ENSMUSG00000036752	TUBB4B	NULL	17631	-0.104021	-0.0837887	No
row_260	ENSMUSG00000025044	ENSMUSG00000025044	MSR1	NULL	17778	-0.10934	-0.0877276	No
row_261	ENSMUSG00000015533	ENSMUSG00000015533	ITGA2	NULL	17780	-0.109401	-0.0850789	No
row_262	ENSMUSG00000030786	ENSMUSG00000030786	ITGAM	NULL	17831	-0.111703	-0.0845991	No
row_263	ENSMUSG00000004285	ENSMUSG00000004285	ATP6V1F	NULL	17882	-0.11376	-0.0840687	No
row_264	ENSMUSG00000060586	ENSMUSG00000060586	H2-EB1	NULL	17931	-0.115844	-0.0833961	No
row_265	ENSMUSG00000076680	ENSMUSG00000076680	IGHV6-6	NULL	18100	-0.122642	-0.0880067	No
row_266	ENSMUSG00000001525	ENSMUSG00000001525	TUBB5	NULL	18125	-0.123966	-0.086044	No
row_267	ENSMUSG00000026202	ENSMUSG00000026202	TUBA4A	NULL	18154	-0.125065	-0.0842359	No
row_268	ENSMUSG00000053835	ENSMUSG00000053835	H2-T24	NULL	18184	-0.126154	-0.0824464	No
row_269	ENSMUSG00000073421	ENSMUSG00000073421	H2-AB1	NULL	18253	-0.129375	-0.082349	No
row_270	ENSMUSG00000006269	ENSMUSG00000006269	ATP6V1B1	NULL	18258	-0.129436	-0.0793432	No
row_271	ENSMUSG00000076731	ENSMUSG00000076731	IGHV8-12	NULL	18265	-0.12963	-0.0764234	No
row_272	ENSMUSG00000067702	ENSMUSG00000067702	TUBA3A	NULL	18426	-0.136364	-0.0803327	No
row_273	ENSMUSG00000037936	ENSMUSG00000037936	SCARB1	NULL	18682	-0.149405	-0.0882359	No
row_274	ENSMUSG00000064308	ENSMUSG00000064308	2410137M14RIK	NULL	18800	-0.155016	-0.0897327	No
row_275	ENSMUSG00000053375	ENSMUSG00000053375	ATP6V1E2	NULL	18910	-0.161555	-0.0907051	No
row_276	ENSMUSG00000079507	ENSMUSG00000079507	H2-Q1	NULL	18923	-0.162253	-0.0872545	No
row_277	ENSMUSG00000035929	ENSMUSG00000035929	H2-Q4	NULL	18978	-0.166251	-0.0856131	No
row_278	ENSMUSG00000024339	ENSMUSG00000024339	TAP2	NULL	19086	-0.172414	-0.0862273	No
row_279	ENSMUSG00000030137	ENSMUSG00000030137	TUBA8	NULL	19138	-0.175657	-0.084218	No
row_280	ENSMUSG00000095589	ENSMUSG00000095589	IGHV1-55	NULL	19188	-0.178451	-0.082049	No
row_281	ENSMUSG00000060550	ENSMUSG00000060550	H2-Q7	NULL	19220	-0.18052	-0.0790115	No
row_282	ENSMUSG00000029361	ENSMUSG00000029361	NOS1	NULL	19294	-0.184702	-0.0777787	No
row_283	ENSMUSG00000040152	ENSMUSG00000040152	THBS1	NULL	19308	-0.185569	-0.0737993	No
row_284	ENSMUSG00000024164	ENSMUSG00000024164	C3	NULL	19347	-0.188151	-0.0708919	No
row_285	ENSMUSG00000003814	ENSMUSG00000003814	CALR	NULL	19574	-0.201768	-0.0761883	No
row_286	ENSMUSG00000037649	ENSMUSG00000037649	H2-DMA	NULL	20229	-0.257316	-0.0995572	No
row_287	ENSMUSG00000038600	ENSMUSG00000038600	ATP6V0A4	NULL	20356	-0.270521	-0.0986184	No
row_288	ENSMUSG00000067212	ENSMUSG00000067212	H2-T23	NULL	20372	-0.273372	-0.0925675	No
row_289	ENSMUSG00000059089	ENSMUSG00000059089	FCGR4	NULL	20444	-0.281056	-0.0888711	No
row_290	ENSMUSG00000031494	ENSMUSG00000031494	CD209A	NULL	20586	-0.297619	-0.0879462	No
row_291	ENSMUSG00000016255	ENSMUSG00000016255	TUBB1	NULL	20624	-0.301488	-0.0822023	No
row_292	ENSMUSG00000050345	ENSMUSG00000050345	4930486L24RIK	NULL	20662	-0.305329	-0.0763637	No
row_293	ENSMUSG00000028047	ENSMUSG00000028047	THBS3	NULL	20663	-0.305759	-0.068834	No
row_294	ENSMUSG00000051439	ENSMUSG00000051439	CD14	NULL	20758	-0.319013	-0.0652475	No
row_295	ENSMUSG00000071715	ENSMUSG00000071715	NCF4	NULL	20791	-0.324407	-0.058712	No
row_296	ENSMUSG00000055172	ENSMUSG00000055172	C1RA	NULL	21079	-0.366588	-0.0627202	No
row_297	ENSMUSG00000015340	ENSMUSG00000015340	CYBB	NULL	21244	-0.395875	-0.0604204	No
row_298	ENSMUSG00000067235	ENSMUSG00000067235	H2-Q10	NULL	21326	-0.41542	-0.0538692	No
row_299	ENSMUSG00000000555	ENSMUSG00000000555	ITGA5	NULL	21335	-0.41779	-0.043944	No
row_300	ENSMUSG00000027995	ENSMUSG00000027995	TLR2	NULL	21357	-0.424056	-0.0344549	No
row_301	ENSMUSG00000076615	ENSMUSG00000076615	IGHG3	NULL	21569	-0.484265	-0.0321131	No
row_302	ENSMUSG00000047193	ENSMUSG00000047193	DYNC2H1	NULL	21598	-0.495413	-0.0211847	No
row_303	ENSMUSG00000002944	ENSMUSG00000002944	CD36	NULL	21799	-0.577507	-0.0160471	No
row_304	ENSMUSG00000079492	ENSMUSG00000079492	GM11127	NULL	22076	-0.765454	-0.00973309	No
row_305	ENSMUSG00000028238	ENSMUSG00000028238	ATP6V0D2	NULL	22136	-0.845282	0.00840328	No
