# Supplementary material for: Minocycline protects against microgliopathy in a Csf1r haplo-insufficient mouse model of adult-onset leukoencephalopathy with axonal spheroids and pigmented glia (ALSP)
Source: J Neuroinflammation. 2023 May 31;20:134. doi: 10.1186/s12974-023-02774-1 (PMC10234026; doi:10.1186/s12974-023-02774-1)
Supplement: Supplementary file 6 — Additional file 6. Genes in brown module from Csf1r+/+ and Csf1r+/— mice associated with minocycline treatment. [file 12974_2023_2774_MOESM6_ESM.xlsx]

## Sheet: Sheet1
Gene	Symbol	Module	WT-NS-1	WT-NS-2	WT-NS-3	WT-NS-4	WT-Mino-1	WT-Mino-2	WT-Mino-3	WT-Mino-4	HE-NS-1	HE-NS-2	HE-NS-3	HE-NS-4	HE-Mino-1	HE-Mino-2	HE-Mino-3	HE-Mino-4
ENSMUSG00000000001	Gnai3	brown	8.05	6.42	8.02	7.68	8.59	7.69	7.73	9.05	7.75	6.98	7.34	9.16	6.23	7.31	7.79	7.65
ENSMUSG00000000058	Cav2	brown	7.97	5.94	7.56	6.79	11.32	6.53	6.69	10.09	7.53	5.76	5.19	7.49	4.45	4.42	7.5	7.07
ENSMUSG00000000126	Wnt9a	brown	5.16	5.73	5.47	5.24	4.98	5.08	4.62	4.2	5.4	5.34	5.37	4.2	5.15	5.05	4.52	4.85
ENSMUSG00000000127	Fer	brown	4.18	3.89	3.57	4.01	4.33	3.88	3.59	4.45	3.32	4.24	3.1	3.95	3.07	3.52	3.48	3.78
ENSMUSG00000000194	Gpr107	brown	10.06	10.23	10.59	10.04	9.42	9.59	10	9.37	10.09	10.06	11.09	10.33	10.4	10.5	9.95	10.17
ENSMUSG00000000223	Drp2	brown	12.32	11.18	13.29	13.02	11.07	12.13	12.45	11.46	12.37	13.32	11.39	12.35	11.41	13.01	11.24	12.22
ENSMUSG00000000266	Mid2	brown	5.58	5	5.35	3.94	5.01	5.3	4.88	6.7	5.66	5.01	3.91	5.04	3.53	4.49	4.97	5.31
ENSMUSG00000000290	Itgb2	brown	2.45	3.11	3.14	4.07	3	3.26	3.21	2.26	4.17	2.98	4.32	3.11	2.78	3.08	2.63	2.47
ENSMUSG00000000296	Tpd52l1	brown	20.37	18.77	16.53	19.7	18.76	19.61	19.33	20.99	18.93	16.62	18.92	18.19	19.24	19.09	17.99	17.66
ENSMUSG00000000346	Dazap2	brown	67.98	75.05	73.88	76.04	70.35	74.06	71.57	68.69	73.05	74.54	78.25	71.71	75.81	72.13	74.92	71.56
ENSMUSG00000000441	Raf1	brown	23.09	19.94	22.8	23.19	20.71	22.69	21.84	19.87	20.64	23.63	24.64	21.03	21.74	23.29	21.19	23.19
ENSMUSG00000000538	Tom1l2	brown	84.3	91.11	88.97	89.21	80.45	88.58	87.82	79.74	88.79	91.14	92.91	85.65	96.32	92.31	87.73	88.16
ENSMUSG00000000560	Gabra2	brown	4.89	4.58	5.26	5.09	5.72	4.59	4.01	5.33	4.4	3.69	3.6	4.56	3.19	3.67	4.24	3.94
ENSMUSG00000000594	Gm2a	brown	15.85	17.5	17.42	16.93	15.04	17.31	16.37	15.62	17.11	16.36	17.19	17.89	16.44	16.83	16.39	17.16
ENSMUSG00000000600	Krit1	brown	6.16	5.08	6.87	6.13	7.95	6.51	6.68	7.36	6.35	5.61	5.23	6.99	5.37	5.54	6.74	6.24
ENSMUSG00000000631	Myo18a	brown	35.19	36.27	34.65	40.38	32.68	34.65	34.84	30.44	39.68	36.05	38.65	32.06	39.5	37.81	37.13	36.28
ENSMUSG00000000682	Cd52	brown	2.54	2.98	5.47	5.38	3.06	2.47	3.22	2.72	2.71	3.52	5.61	3.86	5.03	2.69	3.19	3.83
ENSMUSG00000000751	Rpa1	brown	20.1	21.32	22.21	21.09	20.67	20.74	21.06	20.55	21.09	20.53	22.63	21.11	21.59	21.43	20.69	20.81
ENSMUSG00000000787	Ddx3x	brown	36.56	37.5	34.49	37.65	44.95	37.83	36.03	46.15	36.25	34.58	32.05	42.06	29.44	34.25	38.21	35.56
ENSMUSG00000000792	Slc5a5	brown	9.83	10	9.95	9.57	8.94	9.78	10.34	9.57	9.68	10.1	10.22	9.87	10.52	10.14	8.59	9.34
ENSMUSG00000000804	Usp32	brown	21.76	18.44	19.27	18.42	22.15	18.32	18.58	22.13	20.12	17.53	16.44	19.75	16.43	18.83	19.63	18.7
ENSMUSG00000000826	Dnajc5	brown	104.57	108.13	107.71	110.4	101.73	107.74	107.28	101.98	106.41	109.1	112.47	102.84	108.62	115.46	105.26	107
ENSMUSG00000000838	Fmr1	brown	9.7	9.15	9.1	10.03	10.98	9.69	9.44	12.71	9.47	8.1	6.83	10.01	5.77	7.95	8.74	8.63
ENSMUSG00000000861	Bcl11a	brown	38.35	37.28	36.5	39.46	36.55	36.41	36.64	33.9	39.57	37.98	38.91	36.6	36.71	36.7	35.14	35.12
ENSMUSG00000000881	Dlg3	brown	43.23	43.76	45.3	45.14	42.29	43.19	43.1	45.12	44.62	46.86	45.59	43.67	43.6	46.48	43.9	43.66
ENSMUSG00000000884	Gnb1l	brown	1.7	1.77	2.09	1.94	1.57	1.97	1.75	1.73	2.19	1.47	2.17	1.66	1.75	1.84	1.63	2.11
ENSMUSG00000000915	Hip1r	brown	14.91	14.72	14.8	14.14	13.45	14.82	14.65	13.71	14.72	14.76	16.41	13.26	15.82	15.24	14.56	14.3
ENSMUSG00000001100	Poldip2	brown	47.48	48.88	50.47	49.11	46.85	46.97	49.32	48.08	48.39	49.07	51.97	47.45	54.49	51.98	49.15	49.7
ENSMUSG00000001138	Cnnm3	brown	5.62	5.34	5.08	5.27	5.06	5.25	5.59	4.77	5.98	5.58	6.5	5.23	5.53	5.35	5.04	5.23
ENSMUSG00000001260	Gabrg1	brown	3.7	2.64	2.37	2.96	3.48	3.17	3.1	4.09	2.86	2.37	2.94	3.39	1.98	2.44	2.72	2.84
ENSMUSG00000001288	Rarg	brown	3.56	3.46	3.42	3.72	3.4	3.44	3.75	3.13	3.11	3.96	3.2	2.81	3.42	3.13	3.29	3.39
ENSMUSG00000001323	Srr	brown	32.57	32.82	31.96	31.97	33.53	33.39	30.94	35.11	32.84	33.49	32.28	33.68	34.54	32.74	33.98	31.09
ENSMUSG00000001366	Fbxo9	brown	42.46	42.05	42.43	44.28	40.82	45.66	42.82	40.87	46.96	45.06	44.44	42.22	43.56	42.22	44.97	43.6
ENSMUSG00000001376	Vps50	brown	13.85	12.3	13.72	13.62	15.2	14.37	12.3	17.16	13.56	12.95	11.77	15.39	10.26	12.46	13.81	11.77
ENSMUSG00000001419	Mef2d	brown	72.57	71.83	74.42	77.63	67.85	74.12	76.89	65.32	73.63	75.03	79.05	70.39	73.23	76.86	74.03	72.63
ENSMUSG00000001424	Snd1	brown	24.13	27.02	26.78	25.81	23.96	26.31	26.19	23.83	26.6	26.99	28.17	25.71	28.86	29.57	25.2	28.44
ENSMUSG00000001521	Tulp3	brown	4.51	5.28	5.74	5.07	4.66	5.44	5.01	4.34	4.89	4.7	5.32	4.92	5.04	4.37	5.01	5.44
ENSMUSG00000001774	Chordc1	brown	16.11	11.49	15.05	13.52	16.83	11.36	14.37	20.72	12.74	15.1	10.55	16.74	14.5	16.57	13.11	15.1
ENSMUSG00000001786	Fbxo7	brown	15.76	15.6	15.51	14.63	14.28	14.08	15.69	14.67	14.99	15.7	16.12	13.98	15.11	14.94	14.34	14.28
ENSMUSG00000001833	Septin7	brown	88.33	85.99	80.8	79.83	111.72	85.79	78.64	114.3	88.2	75.2	63.43	89.96	53.48	66.19	80.99	77.2
ENSMUSG00000001855	Nup214	brown	7.45	8.05	7.33	7.68	7.62	8.21	8.23	7.59	8.03	8.34	8.76	7.35	8.85	8.42	7.72	7.9
ENSMUSG00000001910	Nacc1	brown	41.4	39.02	40.77	41.5	37.98	43.5	43.53	35.59	41.9	43.63	43.93	37.36	44.46	47.28	42.28	41.25
ENSMUSG00000001986	Gria3	brown	30.43	28.52	28.14	26.21	34.65	29.28	25.45	33.07	27.45	24.61	20.56	29.15	21.65	28.05	27.63	28.66
ENSMUSG00000001999	Blvra	brown	11.04	11.74	12.3	11.75	10.02	13.03	12.94	12.52	13.28	12.07	13.65	11.58	11.15	11.61	13.53	12.13
ENSMUSG00000002006	Pdzd4	brown	35.02	36.47	36.93	36.91	34.18	37.54	36.96	31.85	37.8	36.81	38.34	35.58	38.71	38.09	35.75	37.35
ENSMUSG00000002111	Spi1	brown	1.67	1.39	2	3.24	1.41	2.23	1.89	1.47	3.37	1.83	4.48	2.56	2.8	2.38	2.71	1.55
ENSMUSG00000002221	Paxip1	brown	7.21	6.94	7.75	7.09	7.19	7.42	7.56	6.86	7.75	8.2	8.45	7.15	8.29	7.95	7.35	7.63
ENSMUSG00000002233	Rhoc	brown	9.62	10.05	9.19	11.35	7.97	8.03	9.16	8.88	10.07	10.24	12.23	8.61	11.05	10.47	7.33	9.34
ENSMUSG00000002250	Ppard	brown	6.15	6.8	7.23	7.94	6.69	7.06	7.64	6.33	6.63	7.44	6.64	6.77	6.81	7.19	7.24	7.83
ENSMUSG00000002332	Dhrs1	brown	37.28	40.39	41.06	39.18	38.3	40.75	41.43	38.92	43.37	41.03	46.23	41.68	44.94	40.12	39.92	40.65
ENSMUSG00000002413	Braf	brown	12.97	11.24	13.45	11.96	13.83	14.45	12.29	13.46	12.29	10.85	11.79	13.72	11	11.37	13.06	12.46
ENSMUSG00000002428	Hltf	brown	2.95	2.04	2.25	2.39	2.99	2.46	2.08	3.25	2.4	1.95	1.57	2.56	1.45	2.16	2.11	2.08
ENSMUSG00000002486	Tchp	brown	2.93	2.46	3.28	2.9	2.65	2.42	2.3	2.54	2.52	2.68	3.14	2.63	2.66	2.83	2.64	2.94
ENSMUSG00000002546	Golga2	brown	36.37	40.46	38.74	34.43	32.69	37.51	34.65	34.82	35.92	39.23	40.25	33.38	37.81	37.72	31.78	35.16
ENSMUSG00000002602	Axl	brown	15.1	16.38	18.3	16.18	14.95	16.55	16.28	14.51	16.37	16.91	18.19	16.84	16.13	17.05	14.59	16.03
ENSMUSG00000002617	Zfp40	brown	1.73	1.9	1.82	1.13	2.3	2.3	1.24	2.73	1.56	1.6	1.34	1.76	1.74	1.34	1.45	1.46
ENSMUSG00000002658	Gtf2f1	brown	39.53	43.31	45.24	40.44	40.96	41.42	42.95	39.34	44.44	43.45	44.52	41.15	43.8	40.24	42.56	40.03
ENSMUSG00000002728	Naa20	brown	37.01	35.13	37.13	37.1	39.11	34.96	35.95	41.06	37.25	32.99	33.93	39.27	37.5	38.81	36.09	32.02
ENSMUSG00000002778	Kdelr1	brown	40.64	41.15	40.06	39.62	39.49	40.03	38.98	38.05	37.15	40.64	44.7	41.56	42.19	38.16	36.6	41.05
ENSMUSG00000002833	Hdgfl2	brown	24.89	29.07	27.53	26.16	25.33	28.57	28.81	27.48	27.55	28.51	28.38	27.63	28.76	28.18	27.62	27.54
ENSMUSG00000002881	Nab1	brown	5.22	4.93	5.53	4.98	5.55	5.08	5.39	6.24	4.92	4.4	4.07	5.92	4.17	4.08	4.81	4.6
ENSMUSG00000002908	Kcnn1	brown	7.88	8.47	8.01	6.54	8.33	9.6	8.49	8.22	8.2	7.87	6.26	8.47	7.74	7.59	10.06	7.15
ENSMUSG00000002948	Map2k7	brown	27.76	27.5	28.39	28.66	25.72	27.6	26.43	25.03	28.6	28.19	27.94	28.73	27.4	27.09	27.25	25.89
ENSMUSG00000002957	Ap2a2	brown	62.3	67.08	64.94	65.87	61.38	66.17	62.98	59.59	65.73	66.02	72.57	62.69	73.28	70.31	64.86	67.21
ENSMUSG00000002985	Apoe	brown	1087.64	1155.95	1170.26	1168.2	1064.51	1141.89	1174.21	1028.38	1123.45	1144.55	1303.1	1139.56	1233.85	1171.38	1049.8	1099.07
ENSMUSG00000003038	Hmgn2	brown	56.07	60.79	61.6	62.12	56.28	61.89	59.69	66.54	63.54	63.14	65.96	59.18	63.1	60.74	63.73	64.17
ENSMUSG00000003099	Ppp5c	brown	63.83	65.55	63.35	66.49	62.32	66.81	65.83	61.46	67.66	65.84	71.08	62.34	72.36	70.8	68.18	67.6
ENSMUSG00000003153	Slc2a3	brown	49.82	51.71	53.22	54.06	49.98	51.32	52.26	47.24	53.68	53.54	56.97	47.53	49.57	53.33	50.03	51
ENSMUSG00000003184	Irf3	brown	5.75	6.97	5.19	6.1	6.42	5.31	6.64	5.5	6.57	6.16	7.7	6.4	5.97	6.62	5.74	6.23
ENSMUSG00000003226	Ranbp2	brown	10.25	7.57	8.77	8.23	10.91	9.17	8.14	11.92	8.53	7.09	6.38	9.46	7.06	8.31	8.69	8.34
ENSMUSG00000003279	Dlgap1	brown	94.15	92.77	88.98	88.68	106.21	97.34	91.97	95.82	93.3	91.38	86.14	93.82	85.7	92.29	94.6	93.16
ENSMUSG00000003316	Glg1	brown	41.55	41.47	43.1	40.56	39.37	42.29	43.33	42.06	43.17	44.7	44.86	41.1	40.33	46.13	41.81	43
ENSMUSG00000003378	Grik5	brown	52.6	49.53	50.17	52.11	47.1	54.7	52.65	44.19	53.99	54.86	56.67	51.08	60.5	56.78	52.72	55.83
ENSMUSG00000003411	Rab3b	brown	48.47	49.61	48.61	52.87	43.43	48.42	53.39	44.84	50.01	49.68	58.17	50.38	51.15	47.81	42.37	47.48
ENSMUSG00000003452	Bicd1	brown	4.35	2.57	2.57	2.68	2.79	4.45	2.56	4.87	4.34	2.23	2.66	3.32	2.26	4.05	4.68	2.58
ENSMUSG00000003546	Klc4	brown	7.48	7.75	7.51	8.34	6.42	7.56	8.35	7.07	7.04	7.54	8.29	8.07	7.84	7.33	7.78	7.43
ENSMUSG00000003575	Crtc1	brown	40.05	41.82	41.73	41.93	38.77	41.65	41.47	35.17	41.51	42.89	42.6	39.75	47.07	45.73	42.41	43.45
ENSMUSG00000003660	Snrnp200	brown	27.13	27.75	28.03	28.79	25.61	28.88	26.71	26.75	28.24	29.44	30.75	26.26	30.1	29.67	28.12	26.8
ENSMUSG00000003680	Taf6l	brown	5.21	4.94	4.74	5.93	3.38	4.32	5.14	4.66	5.29	4.65	6.34	4.87	5.71	4.99	4.32	5.66
ENSMUSG00000003721	Insig2	brown	19.66	17.89	28.19	18.56	22.16	18.06	17.05	22.08	20.55	25.22	24.25	20.79	23.88	20.83	17.26	22.86
ENSMUSG00000003762	Coq8b	brown	7.02	7.48	7.81	7.46	6.29	8.06	7.42	7.02	7.36	7.28	8.5	7.41	8.37	7.85	7.09	7.23
ENSMUSG00000003929	Zfp81	brown	3.45	2.41	2.66	2.3	3.25	3.57	2.33	4.19	2.09	2.42	1.32	3.12	2.94	2.19	2.89	2.85
ENSMUSG00000004018	Fancl	brown	2.82	1.5	2.68	2.35	2.37	1.36	2.06	2.29	2.03	1.62	1.77	2.05	2.25	1.8	2.02	2.14
ENSMUSG00000004071	Cdip1	brown	111.12	110.51	112.03	113.18	99.47	108.95	109.8	105.07	112.6	113.33	114.88	109.88	119.38	114.16	112.6	113.03
ENSMUSG00000004099	Dnmt1	brown	13.72	13.37	13.34	13.5	11.89	12.8	13.78	12.31	13.28	14.64	14.39	12.49	12.8	13.85	12.3	13.06
ENSMUSG00000004187	Kifc2	brown	143.81	151.44	151.55	148.02	152.27	154.29	156.8	128.53	154.47	154.28	161.3	142.87	165.78	155.83	145.2	151.97
ENSMUSG00000004360	9330159F19Rik	brown	13.81	12.23	12.66	12.61	14.28	12.21	10.98	13.25	12.22	12.4	10.86	13.58	9.71	11.38	12.3	11.83
ENSMUSG00000004364	Cul3	brown	30.91	29.21	27.35	28.04	35.24	29.76	29.13	37.02	29.01	26.32	22.34	32.15	22.04	26.96	29.52	27.89
ENSMUSG00000004446	Bid	brown	4.15	4.51	3.64	4.82	4.04	3.81	4.09	3.99	4.71	4.4	4.91	3.57	4.47	4.31	4.05	4.16
ENSMUSG00000004535	Tax1bp1	brown	24.26	22.13	22.43	23.49	30.01	23.2	23.2	29.09	21.03	18.64	17.69	25.65	18.45	22.77	23.87	22.06
ENSMUSG00000004591	Pkn2	brown	3.45	2.61	2.39	2.76	3.09	3.23	2.55	3.03	2.55	2.77	2.13	3.3	2	2.33	2.39	3.14
ENSMUSG00000004748	Mtfp1	brown	44.57	50.74	50.53	55.13	44.98	47.74	50.61	45.53	48.06	49.61	49.95	47.76	49.53	49.13	44.76	49.61
ENSMUSG00000004891	Nes	brown	1.63	1.32	1.86	1.55	1.88	1.71	1.92	1.56	1.61	1.34	1.11	1.7	1.62	1.51	1.52	2.05
ENSMUSG00000004892	Bcan	brown	47.88	48.91	53.16	47.34	45.73	55.61	50.21	40.81	50.76	51.91	55.18	50.11	58.81	56.23	50.06	51.34
ENSMUSG00000004896	Rrnad1	brown	4.24	5.86	5.45	4.75	4.96	5.15	6	5.23	5.25	5.12	5.66	5.19	5.05	4.91	4.82	5.52
ENSMUSG00000004897	Hdgf	brown	82.43	82.38	81.92	81.66	81.24	82.82	78.19	75.73	82.6	84.43	80.61	79.99	81.09	79.15	81.95	79.55
ENSMUSG00000004936	Map2k1	brown	125.2	127.74	132.29	132.73	120.01	127.25	123.11	121.21	130.31	128.09	133.32	126.78	134.82	127.11	128.85	123.93
ENSMUSG00000004994	Ccdc130	brown	5.06	5.75	3.92	5.86	4.76	6.58	4.81	4.51	4.26	5.8	8.45	4.21	5.52	5.66	4.97	3.62
ENSMUSG00000005045	Chd5	brown	39.69	41.14	40.99	40.31	39.07	40.75	41.3	38.17	42.75	44.94	43.36	37.75	44.96	45.22	40.18	44.51
ENSMUSG00000005103	Wdr1	brown	56.08	59.7	59.2	59.83	52.79	56.38	57.76	54.98	58.05	58.1	60.74	54.93	63.33	58.88	54.6	59.51
ENSMUSG00000005142	Man2b1	brown	14.93	14.74	16.04	17.33	13.23	15.49	13.79	13.16	15.82	16.37	19.1	14.76	17.63	15.9	16	13.7
ENSMUSG00000005148	Klf5	brown	2.92	3.03	3.46	3.4	2.76	3.14	3.46	2.64	3.2	3.99	3.02	3.29	3.14	2.96	2.98	3.38
ENSMUSG00000005225	Plekha8	brown	3.34	2.47	2.93	2.39	2.61	3.04	2.58	2.91	2.34	2.45	2.21	3.25	2.41	2.6	3.02	2.7
ENSMUSG00000005362	Crbn	brown	22.2	21.64	20.24	21.55	25.08	22.65	19.16	27.62	23.38	20.06	20.66	23.95	20.12	20.34	23.66	18.83
ENSMUSG00000005371	Fbxo11	brown	31.27	29.4	28.24	29.5	33.2	29.55	28.11	34.81	28.54	30.12	25.96	30.57	25.53	28.2	28.63	27.48
ENSMUSG00000005442	Cic	brown	33.83	35.77	37.53	34.72	33.33	35.71	35.06	28.41	32.84	36.85	40.42	32.34	39.54	35.69	33.74	34.42
ENSMUSG00000005469	Prkaca	brown	88.93	89.56	90.75	93.88	86.15	92.5	94.36	86.99	95.9	96.38	97.17	90.9	96.87	93.7	92.81	92.85
ENSMUSG00000005483	Dnajb1	brown	26.54	25.57	27.12	26.72	22.79	25.37	25.36	25.17	25.74	24.99	26.85	26.11	25.23	26.34	24.14	24.13
ENSMUSG00000005621	Zfp592	brown	5.67	5.52	5.83	6.21	5.14	5.66	5.82	5.15	4.62	5.53	5.91	5.47	5.6	5.33	5.03	5.83
ENSMUSG00000005683	Cs	brown	117.43	118.5	117.59	116.83	109.52	116.02	118.31	105.88	122.15	122.16	122.7	112.89	117.99	116.98	112.46	114.51
ENSMUSG00000005802	Slc30a4	brown	9.59	9.14	9.35	9.47	11.36	9.78	9.27	11.51	10.14	9.27	8.49	11.14	6.82	8.25	10.24	9.74
ENSMUSG00000005846	Rsl1d1	brown	18.26	19.56	17.24	16.56	21.27	19.58	17.87	21.04	19.08	17.77	16.9	18.12	16.2	16.38	17.8	17.27
ENSMUSG00000005871	Apc	brown	23.31	20.88	22.4	19.24	24.77	24.47	22.12	24.76	20.8	21.07	16.6	21.56	16.33	20.54	19.98	22.23
ENSMUSG00000005949	Ctns	brown	5.29	5.83	5.92	5.72	4.64	5.19	4.61	5.05	5.3	5.31	6.03	5.67	5.23	5.23	4.71	5.46
ENSMUSG00000005981	Trap1	brown	30.25	31.37	33.96	33.02	29.95	31.51	32.14	30.44	33.75	34.14	36.56	33.19	33.89	34.25	32.44	32.31
ENSMUSG00000005982	Naa60	brown	49	51.64	50.61	49.98	50.21	50.26	47.98	46.43	50.89	53.66	53.34	51.09	54.04	49.27	49.43	53.02
ENSMUSG00000006005	Tpr	brown	12.38	10.41	11.86	11.38	14.06	11	10.5	10.86	12.49	10.81	9.01	13.26	11.76	12.27	11.59	11.68
ENSMUSG00000006010	Odr4	brown	5.58	5	4.51	4.58	6.38	5.56	4.65	7.11	4.73	4.14	3.37	4.73	4.53	4.69	5.06	5.53
ENSMUSG00000006205	Htra1	brown	62.34	71.35	75.36	71.64	67.74	60.87	69.42	65.92	70.2	74.66	73.91	68.86	75.71	72.83	71.57	71.36
ENSMUSG00000006241	Ccdc159	brown	2.69	2.53	2.92	2.32	2.26	2.86	3.11	2.02	2.84	2.98	2.45	2.96	2.62	2.88	2.52	2.72
ENSMUSG00000006378	Gcat	brown	4.93	4.87	6.73	5.18	6.58	7.09	6.2	3.57	6.4	7.26	5.2	4.74	5.74	4.14	4.44	6.74
ENSMUSG00000006423	C330007P06Rik	brown	9.35	8.95	8.96	8.87	10.78	8.84	9.27	10.31	8.92	8.4	8.1	10.51	6.87	9.08	9.59	8.99
ENSMUSG00000006435	Neurl1a	brown	54.27	60.12	59.3	57.7	53.59	55.28	56.9	46.52	55.73	60.51	58.7	52.43	64.28	62.06	53.14	56.33
ENSMUSG00000006463	Zdhhc24	brown	6.1	6.38	5.5	6.04	5.66	5.75	6.55	5.46	6.88	6.4	5.81	5.36	5.68	5.72	6.01	6.44
ENSMUSG00000006576	Slc4a3	brown	35.82	37.81	35.6	32.9	30.64	33.16	37.91	29.31	37.46	36.02	39.19	37.76	40.25	38.1	36.21	34.77
ENSMUSG00000006740	Kif5b	brown	23.59	21.72	21.95	21.07	31.44	21.82	21.33	30.63	23.18	19.59	16.96	24.89	16.42	20.84	23.19	21.17
ENSMUSG00000006763	Saal1	brown	2.09	2.54	2.11	2.33	2.31	2.21	2.3	2.01	2.35	2.38	2.44	2.18	2.24	2.17	2.26	2.41
ENSMUSG00000006920	Ezh1	brown	22.94	23.57	23.33	22.64	22	23.41	24.06	22.57	24.31	24.85	24.42	21.25	24.38	24.45	22.95	24.05
ENSMUSG00000006998	Psmd2	brown	90.54	88.07	91.95	88.98	84.38	92.47	91.56	86.69	94.88	95.46	96.36	88.98	96.95	93.45	93.96	90.14
ENSMUSG00000007617	Homer1	brown	36.93	33.58	38.04	42.81	40.53	35.18	35.47	39.67	32.25	29.54	27.87	33.17	23.82	30.07	36.35	34.78
ENSMUSG00000007653	Gabrb2	brown	23.44	19.34	19.76	17.54	24.75	22.25	19.04	26.46	21.32	18.5	16.66	23.31	16.69	20.45	22.67	21.02
ENSMUSG00000007682	Dio2	brown	5.62	4.45	5.53	5.11	5.37	4.5	4.34	5.55	4.62	4.71	3.53	5.32	3.23	4.08	4.97	4.52
ENSMUSG00000007812	Zfp655	brown	6.71	6.78	6.92	6.86	7.31	6.26	6.73	7.8	7.16	5.29	5.74	7.72	6.03	6.48	6.73	6.57
ENSMUSG00000007833	Aldh16a1	brown	2.06	2.17	3.52	2.18	1.6	3.12	2.5	2.11	2.8	1.89	2.56	2.14	2.32	2.12	2.11	2.36
ENSMUSG00000007850	Hnrnph1	brown	44.79	48.64	45.35	45.15	48.97	43.4	42.87	51.36	41.78	42.13	40.45	44.58	39.71	40.68	45.47	43.36
ENSMUSG00000007989	Fzd3	brown	8.09	6.27	6.93	7.36	8.22	7.99	6.62	9.11	7.04	6.32	5.58	7.72	5.6	6.79	7.28	7.24
ENSMUSG00000008489	Elavl2	brown	14.6	14.49	12.2	14.46	17.76	17.32	13.73	18.49	12.22	12.45	10.26	14.51	10.62	12.92	14.6	13.72
ENSMUSG00000008575	Nfib	brown	5.92	6.01	5.75	5.77	7.1	6.92	5.7	6.67	6.39	5.3	5.26	6.34	4.55	5.77	5.74	5.71
ENSMUSG00000008604	Ubqln4	brown	49.4	50.74	49.5	48.41	45.73	47.28	49.67	41.65	49.07	50.32	48.49	45.57	52.06	48.87	48.85	47.74
ENSMUSG00000008658	Rbfox1	brown	58.16	54.77	51.09	54.94	60.77	54.05	52.93	58.01	55.2	50.98	47.97	55.17	46.81	53.56	56.13	53.85
ENSMUSG00000008763	Man1a2	brown	11.89	11.11	10.91	11.33	13.78	12.08	11.1	14.03	12.27	10.77	9.57	13.19	8.85	11.15	12	11.83
ENSMUSG00000008822	Acyp1	brown	13.88	15.13	12.85	13.84	13.51	12.44	12.83	16.48	14.92	12.32	12.7	13.69	15.61	11.99	17.16	12.44
ENSMUSG00000008855	Hdac5	brown	41	36.06	41.61	41.49	35.87	41.98	41.92	36.24	40.02	42.81	45.53	39.3	43.57	43.1	38.41	41.45
ENSMUSG00000008859	Rala	brown	17.1	16.61	16.3	15.57	18.3	16.14	16.15	18.82	14.59	16.19	13.86	16.91	13.37	14.39	14.53	15.27
ENSMUSG00000009073	Nf2	brown	35.29	35.26	37.31	37.33	32.85	35.83	36.33	32.61	34.49	38.54	39.05	32.24	36.5	35.64	33.72	35.18
ENSMUSG00000009090	Ap1b1	brown	53.95	54.99	55.56	52.81	50.81	56.25	56.6	50.23	55.69	57.99	62.28	51.67	62.01	60.27	55.04	56.39
ENSMUSG00000009207	Lnpk	brown	11.95	9.05	9.44	8.84	12.78	10.1	8.93	11.71	10	10.38	7.12	10.96	6.44	8.59	8.82	9.47
ENSMUSG00000009216	Fam163b	brown	52.87	56.71	51.62	55.44	50.48	53.79	54.7	46.96	54.06	55.75	57.63	50.35	58.28	55.52	49.28	54.89
ENSMUSG00000009292	Trpm2	brown	6.26	5.17	4.98	4.86	5.48	5.22	5.63	5.5	6.13	6.92	7.19	4.73	5.83	5.35	5.67	6.51
ENSMUSG00000009394	Syn2	brown	205.95	215.85	217.65	210.75	199.73	208	201.3	187.56	212.9	205.26	207.06	199.73	219.06	214.56	196.68	209.39
ENSMUSG00000009569	Mrtfb	brown	44.91	44.46	43.61	44.06	40.3	44.58	44.36	40.83	44.76	47.26	44.77	41.31	44.28	47.91	42.59	45.98
ENSMUSG00000009575	Cbx5	brown	48.07	41.26	44.22	40.77	44.31	41.36	43.13	47.18	43.05	42.01	42.32	48.11	38.8	42.42	39.48	41.83
ENSMUSG00000009621	Vav2	brown	2.43	2.42	2.25	2.42	2.23	2.33	2.45	2.42	2.44	2.54	2.88	2.04	2.67	2.62	2.59	2.61
ENSMUSG00000009739	Pou6f1	brown	31.23	32.1	32.76	32.2	32.4	34.03	33.49	27.43	33.1	35.59	36.5	29.02	37.03	33.54	34.52	32.8
ENSMUSG00000009894	Snap47	brown	194.02	208.05	202.87	205.23	194.96	209.66	202.52	187.44	218.21	213.13	220.04	191.3	229.48	216.48	206.05	211.52
ENSMUSG00000010051	Hyal1	brown	1.7	1.4	1.88	1.95	1.93	1.66	1.9	1.82	2.27	2.55	2.51	1.59	1.88	1.86	2.32	1.82
ENSMUSG00000010067	Rassf1	brown	6.83	7.05	8.76	7.63	6.58	6.24	7.95	6.8	5.88	6.84	8.36	7.03	6.57	8.17	7.39	6.96
ENSMUSG00000010110	Stx5a	brown	20.33	21.36	23.64	19.22	20.39	20.61	20.03	18.15	23.05	21.46	21.97	20.81	21.49	21.69	20.25	19.41
ENSMUSG00000010175	Prox1	brown	3.51	4.05	3.15	3.5	4.28	4.12	4.42	4.33	3.2	3.24	3.13	3.98	3.51	3.78	4.21	4.72
ENSMUSG00000010277	2610507B11Rik	brown	50.37	51.39	53.1	52.31	48.71	53.43	53.17	48.92	50.98	54.37	56.35	51.81	54.11	54.55	51.15	53.28
ENSMUSG00000010358	Ifi35	brown	1.77	2.09	2.25	1.91	1.34	1.22	2.09	1.78	1.8	1.48	2.49	2.35	2.22	1.92	2	1.95
ENSMUSG00000010663	Fads1	brown	69.67	71.41	75.22	72.34	67.63	72.02	71.25	64.64	73.53	77.94	76.56	72.62	70.49	70.7	66.32	68.76
ENSMUSG00000010803	Gabra1	brown	71.27	72.17	71.9	66.44	90.33	70.07	67.56	89.52	77.42	64.92	56.08	81.06	63.97	60.77	69.76	64.55
ENSMUSG00000011148	Adssl1	brown	11.67	14.39	12.71	12.57	13.5	14.18	13.94	12.62	12.55	13.22	15.32	12.55	14.92	11.94	12.59	13.96
ENSMUSG00000011158	Brf1	brown	15.18	16.29	16.37	15.12	14.83	15.85	16.51	15.42	16.51	16.89	17.36	15.37	16.43	16.05	16.5	15.33
ENSMUSG00000011306	Sugp1	brown	17.89	19.87	19.06	18.43	17.68	19.09	17.59	16.71	17.76	19.57	20.83	17.74	21.23	18.56	17.6	19.1
ENSMUSG00000011752	Pgam1	brown	335.18	341.79	336.59	348.33	322.06	337.12	347.01	323.56	343.61	341.07	367.62	326.1	343.99	338.78	337.8	342.19
ENSMUSG00000011831	Evi5	brown	9.36	6.54	7.46	6.98	9.72	8.31	7.79	9.57	8.26	7.2	6.22	8.7	5.3	6.53	7.25	7.29
ENSMUSG00000012422	Tmem167	brown	3.44	3.42	3.51	3.3	3.75	3.3	3.17	3.77	3.14	3.15	2.71	3.81	2.8	2.71	3.21	3.22
ENSMUSG00000012640	Zfp715	brown	3.91	3.55	4.13	4.42	4.37	3.49	3.78	6.71	3.57	4.23	3.39	4.51	2.74	3.93	4.4	4.65
ENSMUSG00000013419	Zfp651	brown	15.75	14.83	16.32	16.16	15.2	15.76	15.44	14.33	16.59	16.78	16.45	15.36	17.2	16.31	16.6	15.07
ENSMUSG00000013662	Atad1	brown	30.77	29.47	30.25	28.73	34.61	29.31	29.44	36.65	30.53	28.86	27.32	33.54	23.56	26.57	29.45	27.14
ENSMUSG00000013663	Pten	brown	16.74	15.13	15.48	15	18.57	15.81	14.95	18.37	16.97	15.16	13.41	17.33	12.29	14.3	15.52	15.7
ENSMUSG00000013736	Trnt1	brown	9.44	10.08	9.31	9.79	11.07	10.54	9.97	11.98	10.26	9.32	8.58	12.22	8	8.68	10.23	9.52
ENSMUSG00000013787	Ehmt2	brown	50.75	47.35	51.77	49.64	48.13	48.51	50.94	46.82	50.1	52.61	53.86	48.67	56.75	54.39	48.43	51.03
ENSMUSG00000013921	Clip3	brown	338.39	348.66	330.1	330.1	311.5	338.76	334.94	300.9	333.67	328.18	327.31	306.95	344.95	336.38	313.53	323.72
ENSMUSG00000014074	Rnf168	brown	5.98	5.87	5.37	6.88	7.35	5.64	5.67	6.89	5.82	6.25	5.61	7	4.98	6.25	5.99	6.09
ENSMUSG00000014077	Chp1	brown	78.25	84.75	82.04	80.11	75.56	80.87	78.72	77.23	79.27	81.22	81.11	77.53	78.21	79.05	77.06	75.69
ENSMUSG00000014226	Cacybp	brown	19.37	17.4	18.54	19.01	23.1	18.28	17.54	25.06	16.25	16.1	14.01	21.18	14.93	16.49	18.54	15.73
ENSMUSG00000014349	Ube2z	brown	30.77	32.15	33.98	32.3	31.18	32.63	34.05	32.95	32.64	31.43	34.68	30.92	33.09	31.71	31.85	32.23
ENSMUSG00000014402	Tsg101	brown	55.13	49.06	55.79	54.51	52	49.14	60.54	52.44	57.2	53.51	58.29	52.25	53.91	53.81	54.95	48.18
ENSMUSG00000014496	Ankrd28	brown	10.42	9.43	8.16	9.07	9.75	10.52	8.75	10.09	9.17	9.19	8.22	9.97	7.77	7.97	9.15	9.82
ENSMUSG00000014498	Ankrd52	brown	12.22	10.76	11.3	11.43	9.8	11.84	11.42	10.15	10.91	11.96	12.58	10.93	10.52	11.98	11.16	11.96
ENSMUSG00000014504	Srp19	brown	21.4	19.98	21.42	18.98	22.42	20.35	19.49	22.33	19.47	16.17	19.82	23.18	20.61	18.22	21.57	20.24
ENSMUSG00000014599	Csf1	brown	6.69	7.99	8.17	8.01	5.88	7.45	7.57	6.75	6.39	7.21	7.99	6.5	6.78	7.41	7.52	7.05
ENSMUSG00000014602	Kif1a	brown	238.59	249.91	251.59	238.74	231.87	248.53	253.17	219.95	247	260.9	271.55	227.46	274.4	269.94	238.29	252.39
ENSMUSG00000014748	Tex261	brown	15.81	15.32	14.03	15.31	14.3	14.39	15.79	14.2	15.09	15.72	17.29	15.45	15.39	15.49	14.41	14.81
ENSMUSG00000014773	Dll1	brown	1.44	1.75	1.7	2.13	1.09	1.5	1.24	1.22	1.19	1.63	1.89	1.5	1.69	1.56	1.51	1.34
ENSMUSG00000014850	Msh3	brown	4.38	3.91	3.8	3.53	4.19	3.75	3.63	5.16	4.34	3.93	3.5	4.3	3.1	3.99	3.72	3.65
ENSMUSG00000014932	Yes1	brown	1.43	1.52	1.37	1.28	1.69	1.41	1.44	2.03	1.37	1.37	1.31	1.54	1.11	1.1	1.88	1.6
ENSMUSG00000015023	Ddx19a	brown	8.89	7.89	9.01	8.86	7.41	8.74	9.66	8.36	9.54	8.96	10.42	8.67	8.91	9.13	8.99	8.75
ENSMUSG00000015027	Galns	brown	3.02	3.06	2.87	2.96	2.74	3.05	2.87	2.15	2.86	2.85	3.38	3.04	2.85	2.92	2.34	3.08
ENSMUSG00000015120	Ube2i	brown	98.29	91.68	94.54	96.45	86.08	99.92	94.42	87.18	92.96	100.16	96.24	93.78	91.44	95.48	88.41	96.84
ENSMUSG00000015149	Sirt2	brown	81.87	79.17	77.44	80.21	74.89	80.22	80.02	69.48	78.12	74.73	88.72	78.92	87.29	81.42	79.73	77.11
ENSMUSG00000015176	Nolc1	brown	22.03	25.53	23.94	22.08	22.98	23.8	22.86	23.3	22.73	24.85	23.94	22.9	22.78	23.87	23.72	24.12
ENSMUSG00000015189	Casd1	brown	15.36	13.99	13.91	14.03	17.07	14.87	13.43	17.96	13.93	13.29	12.77	14.33	12.09	12.49	13.52	13.79
ENSMUSG00000015291	Gdi1	brown	281.21	293.11	289.57	280.09	259.85	285.29	285.64	277.13	290.6	294.07	306.31	281.82	293.06	283.77	277.91	281.42
ENSMUSG00000015342	Xk	brown	4.04	3.95	4.18	3.97	4.19	4.07	3.83	5.12	4.03	3.9	3.63	4.55	3.29	3.46	4.35	4.22
ENSMUSG00000015478	Rnf5	brown	33.6	34.64	33.64	33.58	32.18	32.63	33.46	32.35	35.56	35.86	34.12	32.27	37.24	33.38	33.18	34.87
ENSMUSG00000015568	Lpl	brown	4.57	3.85	4.27	4.39	5.66	4.82	3.86	4.3	3.71	3.38	2.89	3.97	4.65	3.84	4.55	3.87
ENSMUSG00000015599	Ttbk1	brown	25.86	25.25	27.24	24.57	23.58	25.2	25.65	21.87	24.27	27.96	26.17	23.8	28.12	27.17	26.43	26.07
ENSMUSG00000015709	Arnt2	brown	83.13	98.15	90.43	79.52	84.8	85.44	83.75	80.33	88.07	92.98	89.53	81.37	88.09	87.04	81.27	87.45
ENSMUSG00000015711	Prune1	brown	12.99	12.22	12.62	12.5	11.66	12.95	12.09	10.69	13.12	12.69	13.1	12.71	11.87	12.45	11.9	12.51
ENSMUSG00000015733	Capza2	brown	70.32	73.08	73.62	72.51	79.95	78.23	73.7	89.69	75.5	80.74	63.24	86.17	65.83	64.43	79.85	70.26
ENSMUSG00000015757	Ppil4	brown	7.22	6.19	6.05	6.97	7.55	7.13	5.6	7.72	6.55	5.64	5.06	6.42	4.92	5.22	6.12	6.03
ENSMUSG00000015829	Tnr	brown	17.96	17.65	17.56	16.11	17.59	16.38	16	17.19	16.38	15.93	17.09	16.3	15.62	18.89	17.05	17.51
ENSMUSG00000015944	Castor2	brown	26.53	26.15	28.16	26.54	23	25.33	25.86	23.44	26.24	27.94	27.86	25.48	24.05	28.25	24.49	26.55
ENSMUSG00000016018	Mtrex	brown	15.34	13.94	14.87	14.19	16.64	14.52	13.4	18.12	13.74	12.59	12.66	16.27	12.03	13.79	14.77	12.82
ENSMUSG00000016150	Tenm1	brown	3.72	2.96	3.05	3.25	3.31	3.85	2.95	3.82	3.07	2.75	2.76	3.35	2.75	3.27	2.91	3.08
ENSMUSG00000016181	Utp25	brown	2.75	3.26	3.94	3.49	2.67	2.69	4.4	3.52	4.23	4.51	4.27	3.12	4.37	3.47	3.52	3.07
ENSMUSG00000016200	Syt14	brown	3.63	2.89	2.68	3.33	3.41	3.27	3.06	3.46	2.79	2.51	2.86	3.74	2.47	2.92	2.88	3.01
ENSMUSG00000016382	Pls3	brown	59.14	56.69	57.61	56.89	63.75	54.49	54.83	66.04	56.17	54.37	49.9	58.68	48.08	51.26	57.76	51.27
ENSMUSG00000016541	Atxn10	brown	148.22	152.46	154.12	154.46	143.92	153.98	155.05	150.1	158.89	156.06	158.74	151.19	166.34	153.5	148.83	148.71
ENSMUSG00000016624	Phf21b	brown	2.26	1.66	2.47	2.18	1.76	2.12	2.23	2.19	2.27	2.17	2.71	1.89	2.2	2.08	1.61	1.99
ENSMUSG00000016763	Scube1	brown	11.6	12.04	11.34	11.73	10.33	12.55	11.75	9.83	12.1	11.1	12.3	10.58	10.99	11.08	10.79	10.89
ENSMUSG00000016940	Kctd2	brown	38.23	37.59	37.79	39.01	35.44	36.43	38.57	34.69	39.35	37.76	39.52	37.97	42.04	39.39	36.24	39.29
ENSMUSG00000017288	Vps53	brown	34.27	35.93	36.55	36.4	33.02	36.57	35.71	35.29	36.7	36.52	38.17	33.69	39.29	37.7	36.56	37.52
ENSMUSG00000017291	Taok1	brown	8.33	6.46	7.12	7.29	8.26	8.44	6.4	9.06	6.78	6.41	5.3	7.45	4.76	6.02	6.73	7.36
ENSMUSG00000017314	Mpp2	brown	46.53	45.15	46.23	44.73	41.96	45.01	46.14	40.67	47.25	47.9	48.1	42.69	47.6	47.45	42.4	45.16
ENSMUSG00000017412	Cacnb4	brown	19.5	17.33	17.89	16.58	22.8	19.93	16.43	22.31	17.82	16.35	13.08	18.6	13.13	14.37	17.86	16.24
ENSMUSG00000017446	C1qtnf1	brown	1.64	2.1	1.78	1.92	1.72	1.79	2.24	1.52	1.92	2.24	4.81	1.9	2.23	1.99	2.11	1.99
ENSMUSG00000017485	Top2b	brown	7.83	6.05	6.15	6.36	8.24	7.05	6	7.95	6.21	5.23	4.94	6.85	6.95	6.54	6.11	5.82
ENSMUSG00000017548	Suz12	brown	5.3	4.5	4.84	4.88	5.89	5.01	4.88	6.45	5.26	4.36	4.16	5.78	3.9	4.19	4.28	5.16
ENSMUSG00000017631	Abr	brown	139.86	142.75	142.81	143.42	131.86	142.97	139.13	130.44	139.26	147.03	151.2	139.57	150.26	150.82	140.11	144.78
ENSMUSG00000017639	Rab11fip4	brown	64.49	68.02	69.98	67.54	65.76	67.78	70.26	59.61	69.42	75.06	71.21	66.27	67.24	69.64	67.53	69.18
ENSMUSG00000017776	Crk	brown	29.52	29.1	30.35	32.19	33.65	29.26	29.27	35.21	29.45	27.96	28.21	33.49	25.97	29.79	29.98	28.79
ENSMUSG00000018199	Ro60	brown	4.28	3.53	3.81	3.6	4.51	4.26	3.54	5.16	3.77	3.13	2.6	3.9	2.37	3.27	3.41	3.78
ENSMUSG00000018395	Kif3a	brown	33.11	29.79	31.51	32.43	40.25	32.91	31.82	37.13	31.74	27.7	26.38	32.44	25.08	30.11	30.4	30.94
ENSMUSG00000018398	Septin8	brown	143.23	150.39	149.09	147.8	140.33	147.65	144.53	139.76	151.76	152.11	147.96	136.65	145.04	147.05	151.24	151.8
ENSMUSG00000018401	Mtmr4	brown	22.87	22.49	23.65	24.23	19.07	24.29	22.9	21.79	23.65	23.61	24.27	23.79	21.99	22.65	24.49	25.77
ENSMUSG00000018411	Mapt	brown	121.6	142.59	127.98	135.31	122.55	126.1	124.8	114.68	132.28	143.55	138.03	132.69	139.15	135.49	124.79	125.58
ENSMUSG00000018412	Kansl1	brown	16.06	16.67	15.4	16.59	17.49	16.33	16.15	17.13	15.68	15.95	16.19	16.64	16.43	16.43	17.57	17.91
ENSMUSG00000018470	Kcnab3	brown	23.95	28.3	25.25	25.78	25.45	25.98	27.29	25.11	27.5	27.16	30.17	23.4	26.06	25	27.09	26.76
ENSMUSG00000018474	Chd3	brown	125.95	137.39	134.48	142.28	128.02	131.55	142.55	123.51	130.4	146.35	140.76	133.16	137.51	139.25	124.03	138.66
ENSMUSG00000018547	Pip4k2b	brown	38.42	39.29	41.21	40.44	37.99	38.83	38.5	36.29	38.57	40.95	39.19	37.28	40.63	40.91	38.2	39.31
ENSMUSG00000018548	Trim37	brown	63.24	61.59	60.58	60.84	70.46	59.92	59.07	63.8	60.57	62.2	55.54	63.68	51.79	59.9	62.78	59.22
ENSMUSG00000018740	Slc25a35	brown	2.63	2.8	2.43	3.13	2.43	3.25	2.56	2.04	2.91	3.11	3.52	2.5	3.22	2.75	2.95	2.64
ENSMUSG00000018774	Cd68	brown	7.56	7.71	8.5	9.86	7.08	9.12	8.76	7.31	8.14	9.15	10.87	8.79	10.06	9.07	7.72	8.07
ENSMUSG00000018819	Lsp1	brown	2.83	4.33	4.08	4.04	3.52	4.08	3.88	2.96	3.87	3.89	4.68	4.47	4.05	4.94	3.59	3.68
ENSMUSG00000018846	Pank3	brown	7.11	6.14	7.13	7.3	7.48	7.68	6.43	8.28	6.11	6.47	5.42	7.8	4.48	5.55	6.69	7.14
ENSMUSG00000018909	Arrb1	brown	66.19	73.87	74.93	72.43	66.27	70.53	71.62	61.03	72.78	76.03	75.34	66.81	74.62	71.77	70.26	67.03
ENSMUSG00000018923	Med11	brown	5.9	6.66	5.76	6.28	5.08	6.82	6.92	5.27	6.9	6.4	5.94	7.63	6.76	6.34	5.56	6.37
ENSMUSG00000019124	Scrn1	brown	80.72	78.11	82.04	80.22	77.12	80.32	79.6	75.42	83.42	87.42	83.69	79.35	82.96	80.42	82.59	76.43
ENSMUSG00000019146	Cacng2	brown	9.04	9.27	8.88	9.63	10.06	9.06	9.43	9.28	8.94	8.68	7.69	8.84	7.92	9.43	10.36	9.28
ENSMUSG00000019254	Ppp1r12c	brown	29.39	28.16	31.12	29.14	27.33	28.85	30.7	25.91	30.72	29.62	33.16	28.3	30.76	32.18	32.29	30.37
ENSMUSG00000019302	Atp6v0a1	brown	153.03	156.63	150.81	149.05	147.03	151.85	149.41	132.68	154.01	149.9	158.17	146.9	166.66	158.07	147.05	146.4
ENSMUSG00000019338	Zfp687	brown	9.76	10.37	10.63	10.34	9.24	10	9.94	9.54	9.76	11.12	11.84	10.38	10.98	11.22	9.51	10.69
ENSMUSG00000019373	Cops3	brown	42.21	40.12	43	40.01	41.19	40.84	39.5	45.15	41.27	40.81	38.69	42.32	42.02	40.35	42.15	38.34
ENSMUSG00000019432	Ddx39b	brown	54.17	55.19	53.94	57.94	51.85	52.31	52.56	51.49	52.47	55.15	59.32	52.57	59.13	55.22	56.27	52.72
ENSMUSG00000019437	Tlcd1	brown	11.56	9.06	9.49	9.19	12.49	12.13	9.22	10.05	9.98	11.66	10.95	12.22	10.34	12.27	11.57	10.38
ENSMUSG00000019528	Gyg	brown	18.69	17.53	16.12	18.48	16.41	19.56	17.39	15.96	20.39	18.32	18.97	17.95	18.05	16.4	18.29	18.71
ENSMUSG00000019558	Slc6a8	brown	27.52	28.69	28.6	29.03	25.95	28.62	30.77	27.31	28.93	29.02	31.11	29.39	29.57	29.4	31.02	28.83
ENSMUSG00000019715	Gle1	brown	15.33	15.1	15.77	16.12	14.13	15.8	16.31	14.55	16.72	16.64	15.99	15.38	15.74	15.29	15.99	15.27
ENSMUSG00000019731	Slc35e1	brown	23.47	23.12	23.76	25.61	20.52	24.51	23.78	23.4	23.53	25.7	25.94	23	23.76	23.05	23.68	25.14
ENSMUSG00000019775	Rgs17	brown	7.14	6.06	6.09	6.13	7.37	6.53	6.02	8.07	6.06	5.42	4.81	6.78	3.82	4.81	6.3	5.79
ENSMUSG00000019782	Rwdd1	brown	25.67	24.75	24.73	24.43	29.92	26.47	25.45	28.27	25.31	24.34	25.28	29.87	23.94	24.71	25.83	24.52
ENSMUSG00000019790	Stxbp5	brown	18.21	17.14	17.22	17.24	18.54	18.12	16	18.08	17.7	16.53	16.49	18.14	15.88	16.34	18.17	17.29
ENSMUSG00000019791	Hint3	brown	5.11	3.67	4.85	4.36	6.88	5.12	4.01	4.26	4.01	3.47	4.47	4.36	4.01	4.69	4.9	3.47
ENSMUSG00000019802	Sec63	brown	11.19	11.08	10.48	10.22	12.1	10.22	10.16	12.57	11.14	9.51	9.74	11.14	7.68	9.03	9.99	10.6
ENSMUSG00000019809	Pex3	brown	11.71	11.46	11.08	10.31	12.78	11.33	10.69	12.05	11.29	10.7	11.86	12.42	11.27	10.9	11.69	12.49
ENSMUSG00000019814	Ltv1	brown	4.4	4.53	4.43	4.64	5.97	4.91	4.53	5.44	4.56	3.96	4.36	5.59	4.36	4.36	4.72	4.94
ENSMUSG00000019831	Wasf1	brown	86.81	99.03	91.85	92.8	91.72	95.71	92.83	83.75	95.85	95.57	94.64	89.1	91.02	90.63	90.17	94.91
ENSMUSG00000019841	Rev3l	brown	2.9	2.48	2.69	2.46	2.83	2.73	2.31	3.26	2.38	2.23	2.22	2.56	2.28	2.81	2.4	2.41
ENSMUSG00000019843	Fyn	brown	42.5	42.21	43.43	41.83	39.04	40.75	41.62	38.15	39.84	41.28	44.18	37.8	48.47	41.64	40.26	40.93
ENSMUSG00000019849	Prep	brown	3.44	3.64	3.43	3.58	3.41	3.74	3.41	3.06	3.78	3.78	3.93	3.65	3.58	3.65	3.64	3.73
ENSMUSG00000019852	Arfgef3	brown	8.72	7.32	7.95	7.75	8.96	9.25	7.53	8.93	8.35	7.69	6.94	8.95	6.12	7.63	8.04	8.64
ENSMUSG00000019854	Reps1	brown	20.43	19.91	18.66	22.1	17.53	19.04	19.71	16.94	18.23	19.22	20.87	19.79	18.97	19.7	18.64	19.58
ENSMUSG00000019857	Asf1a	brown	5.55	6.46	4.52	4.52	6.53	4.77	6.38	5.61	6.33	4.3	5.38	6.01	5.54	5.27	5.42	6
ENSMUSG00000019863	Qrsl1	brown	5.71	5.37	6.08	6.72	4.47	6.08	5.9	5.08	6.14	6	5.98	5.22	5.62	5.47	5.65	5.83
ENSMUSG00000019888	Mgat4c	brown	2.26	1.31	1.48	1.99	2.11	1.81	1.46	2.11	1.9	1.91	1.21	1.59	0.92	1.5	1.96	1.66
ENSMUSG00000019889	Ptprk	brown	12.86	13.18	12.78	13.26	12.16	11.61	13.24	12.06	12.68	12.46	13.72	12.36	12.1	12.21	12.73	12.03
ENSMUSG00000019897	Ccdc59	brown	7.71	7.9	6.86	7.34	8.43	6.76	6.96	9.22	8.21	6.15	7.19	8.41	7.01	6.73	7.52	8.66
ENSMUSG00000019906	Lin7a	brown	6.78	5.16	6	6.37	8.1	5.97	5.47	7.54	6.48	6.32	5.58	5.93	5.4	5.22	5.94	5.64
ENSMUSG00000019907	Ppp1r12a	brown	18.93	16.99	16.06	18.73	19.73	17.53	17.28	20.35	17.33	16.02	15.12	18.96	12.82	15.77	18.15	18.67
ENSMUSG00000019943	Atp2b1	brown	150.08	134.56	135.05	141.12	162.79	142.68	137.66	160.57	136.53	127.01	118.51	147.72	116.04	138.4	156.7	142.93
ENSMUSG00000019966	Kitl	brown	5.29	4.4	4.33	4.85	6.23	5	4.72	6.64	4.46	4.77	3.71	5.81	2.88	4.66	5.63	5.27
ENSMUSG00000019990	Pde7b	brown	15.33	13.59	12.76	13.88	13.73	14.36	14.09	14.42	12.86	13.99	13.77	14.77	13.31	14.86	16.95	12.75
ENSMUSG00000020009	Ifngr1	brown	6.66	7.24	8.74	8.63	8.29	7.9	7.58	7.37	7.94	8.53	9.41	8.11	7.98	8.28	8.67	7.61
ENSMUSG00000020024	Cep83	brown	3.78	3.73	3.41	3.72	4.6	4.12	3.41	4.16	3.46	3.23	2.7	4.61	3.3	3.51	3.78	3.54
ENSMUSG00000020037	Rfx4	brown	4.04	4.17	5.04	4.08	4.03	4.5	4.18	3.85	3.86	3.8	5.19	4.62	4.29	4.04	4.21	4.87
ENSMUSG00000020048	Hsp90b1	brown	73.37	68.25	64.06	70.03	89.48	59.55	63.3	83.14	61.61	57.1	52.95	71.64	58.02	65.14	67.83	65.86
ENSMUSG00000020063	Sirt1	brown	2.38	2.42	2.27	2.45	2.54	2.73	2.64	3.15	2.52	2.2	2	3.21	2.03	2.05	2.66	2.4
ENSMUSG00000020074	Ccar1	brown	6.63	5.4	5.57	6.6	7.5	6.6	5.57	7.57	5.84	5.77	5.09	7.78	4.78	6.24	6	5.37
ENSMUSG00000020079	Supv3l1	brown	8.64	8.83	8.51	8.88	8	7.83	8.88	8.05	9	8.76	9.21	8.33	9.51	9.21	8.67	8.69
ENSMUSG00000020091	Eif4ebp2	brown	16.58	14.99	16.06	15.89	13.9	14.1	16.56	13.87	13.92	15.77	15.46	14.62	14.54	15.01	14.75	16.13
ENSMUSG00000020096	Tbata	brown	1.73	1.93	1.61	1.72	1.98	1.47	1.98	1.63	2.6	2.15	2.62	1.68	1.81	1.73	1.96	1.88
ENSMUSG00000020100	Slc29a3	brown	4.34	4.88	4.76	5.21	4.13	4.22	5.38	4.22	4.53	4.19	5.65	4.82	4.47	5.06	4.82	4.6
ENSMUSG00000020102	Slc16a7	brown	5.34	4.14	5.06	5.61	5.81	5.48	4.3	5.5	4.52	4.71	4.01	4.94	3.93	4.37	5.12	5.15
ENSMUSG00000020124	Usp15	brown	9.1	7.69	7.72	8.69	10.48	9.32	7.98	11.38	7.81	7.28	6.63	9.88	7.25	7.85	8.42	8.66
ENSMUSG00000020128	Vps54	brown	4.31	3.85	4.13	4.65	4.56	4.37	3.81	4.67	4.28	3.54	3.99	4.58	2.92	3.64	4.61	3.93
ENSMUSG00000020149	Rab1a	brown	51.35	49.69	50.83	49.73	54.38	49.91	51.13	55.22	50.98	50.76	47.76	52.94	47.43	47.27	51.09	46.47
ENSMUSG00000020182	Ddc	brown	3.86	4.27	4.35	3.67	3.34	3.17	4.26	3.91	5.02	4.45	4.85	4.09	4.07	2.79	3.73	4.44
ENSMUSG00000020189	Osbpl8	brown	12.66	10.34	10.1	9.69	12.24	12.52	10.93	14.43	10.18	9.44	8.38	12.37	8.49	10.01	11.02	9.47
ENSMUSG00000020198	Ap3d1	brown	47.11	48.18	46.9	49.56	45.35	47.4	47.72	44.97	49.83	50.32	51.86	46.9	53.71	52.04	48.08	47.37
ENSMUSG00000020273	Papolg	brown	4.5	4.37	4.62	4.87	4.85	4.17	4.9	6.16	4.22	4.35	3.97	5.64	3.6	3.99	4.82	4.43
ENSMUSG00000020290	Xpo1	brown	11.28	10.28	10.4	11.72	12.98	10.52	10.15	13.95	9.92	8.87	8.52	10.72	8.18	9.54	9.61	10.31
ENSMUSG00000020300	Cpeb4	brown	18.5	16.96	17.37	17.44	17.99	20.34	16.81	19.63	17.17	15.83	14.35	19.45	13.43	15.99	17.84	16.62
ENSMUSG00000020305	Asb3	brown	6.94	4.91	6.11	5.99	6.33	6.39	5.57	7.2	6.22	4.97	5.36	5.9	5.22	5.05	6.32	5.19
ENSMUSG00000020326	Ccng1	brown	18.14	17.16	17.99	17.17	22.45	17.88	17.88	21.08	18.17	17.81	14.97	18.77	13.92	15.17	16.49	16.16
ENSMUSG00000020349	Ppp2ca	brown	67.44	67.11	66.13	67.15	68.35	68.52	67.49	67.62	66.58	64.45	64.46	68.05	66.5	67.27	68.67	65.02
ENSMUSG00000020380	Rad50	brown	1.86	1.81	1.63	1.92	2.44	2.09	1.79	2.71	2.2	1.41	1.72	2.45	1.41	1.77	1.85	1.76
ENSMUSG00000020387	Jade2	brown	16.26	15.38	17.57	18.74	14.74	16.22	17.94	16.24	14.89	17.42	17.33	15.93	16.51	16.89	16.48	17.33
ENSMUSG00000020388	Pdlim4	brown	5.87	5.38	5.43	6.2	5.29	5.71	5.35	5.28	4.97	6.22	6.04	5.39	5.59	5.58	5.38	5.54
ENSMUSG00000020422	Tns3	brown	9.03	9.33	10.1	9.12	9.55	8.7	10.07	9.16	9.99	10.69	11.59	9.53	9.83	10.35	9.69	9.74
ENSMUSG00000020435	Osbp2	brown	38.32	41.1	43.08	41.21	35.83	43.94	40.17	36.92	43.91	44.59	42.01	37.4	41.35	43.35	42.22	41.64
ENSMUSG00000020436	Gabrg2	brown	50.37	48.88	45.84	44.88	54.79	46.2	43.87	51.88	47.22	41.74	39.07	52.19	40.04	41.64	43.61	41.89
ENSMUSG00000020459	Mtif2	brown	6.1	4.7	5.16	4.28	5.82	4.96	4.88	6.41	5.11	4.79	4.76	5.42	3.6	4.34	5.24	4.94
ENSMUSG00000020462	Cfap36	brown	23.76	25.02	25.09	24.41	28.87	23.08	23.61	29.56	23.59	22.21	20.11	27.12	19.71	24.39	26.1	23.55
ENSMUSG00000020463	Ppp4r3b	brown	5.62	4.74	5.76	4.68	6.35	5.25	4.54	6.57	4.86	4.31	4.25	5.96	3.33	4.92	5.07	5.21
ENSMUSG00000020495	Smg8	brown	7.98	8.01	6.92	7.52	7.34	6.82	7.57	8.16	6.91	7.32	7.05	7.48	7.85	7.38	6.95	7.28
ENSMUSG00000020515	Cnot8	brown	25.1	24	27.3	24.59	23.69	24.52	24.59	25.79	27.44	25.38	25.94	24.1	25.02	26.67	24.35	24.47
ENSMUSG00000020516	Rps6kb1	brown	5.61	5.77	4.67	4.56	6.73	7.03	4	7.99	4.65	4.99	5.01	5.59	3.3	5.44	4.18	5.11
ENSMUSG00000020521	Rnft1	brown	2.1	1.93	2.1	1.89	2.39	1.79	2.09	2.36	1.69	1.99	1.61	2.11	1.44	1.61	2.13	2.08
ENSMUSG00000020530	Ggnbp2	brown	16.41	16.07	14.68	16.05	18.97	15.4	16.65	19.28	15.64	14.95	14.15	17.08	12.02	13.64	15.26	16.1
ENSMUSG00000020536	Llgl1	brown	12.49	11.59	12.76	12.08	11.75	12.68	12.63	10.51	12.88	13.86	15.13	12.53	15.35	12.87	11.7	13.39
ENSMUSG00000020561	Polr1f	brown	1.78	1.74	1.52	1.73	2.09	1.58	1.6	1.99	1.5	1.27	1.47	1.71	1.17	1.31	1.97	1.53
ENSMUSG00000020580	Rock2	brown	21.4	17.97	17.88	18.04	24.68	19.18	16.35	23.74	18.24	15.09	13.31	18.76	14.45	16.36	19.72	17.79
ENSMUSG00000020589	Cyria	brown	45.66	43.9	44.42	45.45	46.24	44.41	43.91	49.72	45.9	45.1	40.21	45.21	39.32	44.71	44.23	43.54
ENSMUSG00000020590	Snx13	brown	9.23	8.05	8.91	7.53	10.33	8.61	7.3	10.71	8.31	8.02	6.74	9.69	6.41	7.08	8.19	7.87
ENSMUSG00000020598	Nrcam	brown	100.26	96.53	103.63	97.12	104.86	99.07	92.81	106.09	97.71	100.46	93.74	99.64	93.61	99.77	104.56	101.75
ENSMUSG00000020608	Smc6	brown	3.75	4.74	4.13	3.31	4.58	4.95	3.74	5.12	3.78	2.97	2.43	3.99	2.46	3.36	3.54	3.81
ENSMUSG00000020620	Abca8b	brown	2.31	1.78	1.93	2.11	2.45	2.26	2.25	2.38	2.11	2	1.74	2.35	1.63	1.81	2.18	2.42
ENSMUSG00000020628	Trappc12	brown	27.63	30.38	29.15	28.18	29.43	29.89	27.78	27.08	29.48	31.48	31.64	27.07	32.39	31.03	30.9	29.78
ENSMUSG00000020634	Ubxn2a	brown	11.13	9.86	11.55	10.93	13.11	11.15	11.79	13.34	10.69	9.94	8.53	13.35	7.32	10.95	11.33	11.23
ENSMUSG00000020640	Itsn2	brown	9.11	6.87	7.42	9.07	9.03	8.13	7.38	10.17	7.41	6.99	6.81	8.66	6.35	7.69	8	8.25
ENSMUSG00000020642	Rnf144a	brown	6.94	7.64	7.43	6.25	6.64	6.14	6.85	6.36	7.11	7.26	7.87	6.73	6.67	6.34	7.02	7.06
ENSMUSG00000020650	Bcap29	brown	12.77	11.66	11.56	10.16	15.15	11.6	11.47	13.74	11.69	10.66	9.65	13.74	8.83	10.01	12.46	12.24
ENSMUSG00000020657	Dnajc27	brown	39.17	42.01	41.12	39.82	38.89	41.51	40.7	38.96	42.13	43.68	42.7	40.99	40.08	39.2	39.07	39.86
ENSMUSG00000020658	Efr3b	brown	36.64	40.88	40.7	38.43	37.65	39.14	40.53	36.57	40.14	41.82	41.98	38.05	40.96	41.02	39.49	40.37
ENSMUSG00000020664	Dld	brown	30.39	28.67	27.3	28.8	35.33	28.17	27.11	38.83	29.63	26.88	25.31	33.46	24.6	27.17	28.27	26.72
ENSMUSG00000020668	Kif3c	brown	67.43	66.35	65.42	66	62.9	68.21	66.56	59.8	65.64	69.38	65.48	62.46	67.94	67.73	64.89	65.93
ENSMUSG00000020684	Rasl10b	brown	110.9	111.78	117.72	112.63	101.28	105.96	109.95	97.29	111.07	109.6	116.54	108.3	122.96	108.43	105.58	102.03
ENSMUSG00000020687	Cdc27	brown	6.89	6.34	6.27	6.35	8.17	6.49	6.13	8.6	6.87	5.66	5.67	7.36	5.25	6.39	7.63	6.9
ENSMUSG00000020691	Mettl2	brown	4.84	4.7	4.69	4.2	5.61	5.56	5.08	5.99	5	4.14	4.22	4.77	5.02	5.04	4.39	4.59
ENSMUSG00000020745	Pafah1b1	brown	66.52	62.13	61.41	64.09	75.72	65.91	59.3	76.34	64.13	57.55	53.7	69.01	49.66	57.72	62.26	62.6
ENSMUSG00000020752	Recql5	brown	3.93	4.84	4.19	4.81	4.06	5.14	4.68	4.02	4.58	5.04	4.8	3.98	4.93	4.64	4.15	4.5
ENSMUSG00000020776	Fbf1	brown	14.59	13.73	15.77	15.98	12.64	15.11	14.1	13.65	15.74	16.2	14.3	15	14.81	15.82	12.38	13.65
ENSMUSG00000020777	Acox1	brown	61.46	68.11	68.56	65.37	62.74	66.31	68.3	63.06	69.74	69.74	71.08	64.44	67.19	66.22	64.04	67.97
ENSMUSG00000020792	Exoc7	brown	24.12	25.45	25.95	26.6	23.32	24.92	26.89	22.08	26.67	28.35	29.67	23.69	29.19	29.52	28.27	26.86
ENSMUSG00000020801	Med31	brown	7.11	4.95	6.68	6.27	6.48	6.74	6.81	7.89	6.82	6.23	6.11	6.37	6.59	7.47	7.07	7.03
ENSMUSG00000020805	Slc13a5	brown	4.26	3.47	4.6	3.65	4.34	4.18	4.26	3.45	4.72	5.72	4.97	4.77	5.08	3.88	4.04	4.72
ENSMUSG00000020817	Rabep1	brown	17.57	14.94	14.32	15.7	19.88	15.63	15.62	19.98	15.11	14.84	13.39	18.17	11.51	14.45	17.47	16.59
ENSMUSG00000020823	Sec14l1	brown	71.75	71.95	73.71	76.42	70.08	78.53	78	70.93	76	80.25	80.85	71.78	75.27	79.39	76.15	75.68
ENSMUSG00000020850	Prpf8	brown	49.05	49.39	49.54	47.69	44.4	48.77	48.44	44.94	49.04	51.83	52.85	45.99	56.42	54.43	48.33	51.12
ENSMUSG00000020859	Spag9	brown	44.59	43.34	43.29	43.47	51.96	43.84	43.21	50.65	44.08	42.75	36.58	49.87	34.65	41.71	44.3	41.99
ENSMUSG00000020863	Luc7l3	brown	17.91	15.05	16.11	15.86	18.85	16.58	16.69	20.87	15.13	14.4	12.99	17.31	9.18	12.79	16.57	14.02
ENSMUSG00000020886	Dlg4	brown	256.16	267.41	269.17	264.37	242.17	255.97	267.81	222.46	259.37	274.29	268	244.51	300.61	286.29	276.16	273.23
ENSMUSG00000020894	Vamp2	brown	505.97	544.06	524.09	531.55	502.61	514.64	541.53	467.92	541.52	541.53	559.21	514.98	511.35	500.48	499.02	527.37
ENSMUSG00000020917	Acly	brown	56.98	54.42	55.36	58.85	49.9	54.9	55.99	54.42	53.83	56.77	60.91	55.68	57.82	56.91	54.75	54.89
ENSMUSG00000020929	Eftud2	brown	36.12	36.64	36.92	38.57	34.23	36.92	35.75	33.1	37.42	39.21	37.57	34.03	37.71	39.97	35.98	36.41
ENSMUSG00000020936	Nmt1	brown	47.52	52.77	51.59	50.41	48.33	49.89	50.11	49	51.27	51.84	51.87	48.76	50.18	52.23	51.59	51.58
ENSMUSG00000020937	Plcd3	brown	4.87	5.17	6.04	5.47	4.56	5.01	5.51	4.69	4.42	5.53	5.21	4.63	4.95	5.21	5.86	4.75
ENSMUSG00000020948	Klhl28	brown	2.14	1.61	1.94	1.97	2.3	2.45	1.73	2.87	1.95	1.8	1.72	2.46	1.93	1.91	2.15	1.79
ENSMUSG00000020949	Fkbp3	brown	77.68	72.6	70.99	71.17	80.72	71.01	75.77	88.27	77.43	69.42	61.93	80.04	65.92	60.66	73.54	64.39
ENSMUSG00000020952	Scfd1	brown	8.04	7.09	6.51	6.75	8.55	7.61	6.96	10.46	6.88	5.92	6.59	9.17	6.33	5.56	6.75	7.52
ENSMUSG00000020954	Strn3	brown	13.27	10.22	11.61	10.98	12.68	11.01	11.72	13.73	11.71	11.3	10.55	13.09	9.29	10.64	10.62	10.78
ENSMUSG00000020956	Dtd2	brown	3.08	4	4.13	3.17	3.25	3.72	4.06	3.33	3.96	4.13	4.09	3.66	4.32	3.38	3.41	3.44
ENSMUSG00000020982	Nemf	brown	15.08	14.71	14.03	14.38	15.62	14.81	14.35	16.23	14.82	14.89	13.57	15.04	13.2	14.07	14.51	14.35
ENSMUSG00000020994	Pnn	brown	8.43	7.2	7.75	7.98	9.16	8.44	7.74	9.07	7.15	7.11	6.74	9.38	4.93	6.72	8.49	7.7
ENSMUSG00000021012	Zc3h14	brown	21.78	21.15	21.02	21.41	23.74	21.5	20.59	23.48	21.99	21.11	20.07	22.31	18.44	19.88	21.63	20.44
ENSMUSG00000021022	Ppp2r3c	brown	6.09	5.69	6.04	5.27	6.41	5.7	5.27	6.39	5.38	4.93	5.27	5.56	4.83	5.11	5.52	4.64
ENSMUSG00000021023	Prorp	brown	2.49	2.58	2.88	2.18	2.27	2.98	2.67	2.31	2.69	3.67	3.48	2.15	2.58	1.96	2.61	2.47
ENSMUSG00000021025	Nfkbia	brown	8.02	9.5	9.78	10.62	6.96	11.14	8.45	8.86	10.52	9.99	11.25	9.19	7.82	9.03	8.98	9.18
ENSMUSG00000021027	Ralgapa1	brown	17.95	16.64	17.68	17.21	17.33	16.65	16.68	17.19	16.23	15.78	13.97	16.58	15.61	17.07	16.72	15.91
ENSMUSG00000021038	Vipas39	brown	23.04	23.62	25.62	24.9	21.71	23.27	25.32	22.4	24.97	25.12	25.17	23.59	24.57	24.5	23.79	24.44
ENSMUSG00000021057	Akap5	brown	15.31	12.89	13.41	13.82	15.28	13.56	12.63	15.52	12.84	12.16	10.62	13.44	12	15.29	15.3	14.42
ENSMUSG00000021061	Sptb	brown	29.65	30.68	30.7	30.34	28.69	31.34	31.32	26.4	29.72	33.7	31.64	28.69	33.95	33.61	32.23	31.55
ENSMUSG00000021065	Fut8	brown	14.21	14.24	12.74	13.27	15.96	13.88	12.86	14.53	13.39	13.82	12.35	14.84	12.52	13.28	14.69	13.95
ENSMUSG00000021076	Actr10	brown	39.16	42.35	45.49	42.64	41.33	40.53	41.1	43.28	42.4	42.08	45.08	40.1	44.21	40.56	43.11	39.88
ENSMUSG00000021112	Mpp5	brown	5.6	4.13	4.21	4.62	5.95	4.73	4.58	6.42	4.54	4.53	3.77	5.29	3.52	5.37	4.49	4.32
ENSMUSG00000021113	Snapc1	brown	9.9	8.21	8.37	8.84	11.05	10.11	9.92	11.05	9.19	8.73	9.18	10.45	6.93	9.03	7.68	8.72
ENSMUSG00000021116	Eif2s1	brown	10.08	9.84	9.64	9.36	11.25	9.28	9.61	11.71	10.72	9.85	8.23	10.51	8.83	10.01	8.96	8.99
ENSMUSG00000021139	Gm20498	brown	6.41	5.49	7.03	6.02	5.03	6.31	4.27	7.6	6.36	6.64	5.31	6.27	7.14	4.65	6.85	6.21
ENSMUSG00000021149	Gtpbp4	brown	7.15	7.33	7.75	7.35	8.74	7.45	7.79	8.64	8.27	6.57	7.34	8.18	6.37	7.33	8.27	7.14
ENSMUSG00000021179	Nrde2	brown	5.04	7.37	5.69	6.16	5.79	7.39	7.2	5.39	6.02	6.37	7.41	6.34	6.68	6.09	7.04	6.45
ENSMUSG00000021185	Dglucy	brown	4.77	3.05	3.9	4.15	3.52	3.46	3.34	4.32	3.26	3.71	3.19	3.38	3.7	3.49	3.41	3.82
ENSMUSG00000021186	Fbln5	brown	2.79	3.51	3.12	3.95	2.99	3.56	3.15	3.23	3.43	3.99	4.08	3.84	3.35	3.2	2.55	3.19
ENSMUSG00000021188	Trip11	brown	3.52	2.86	2.46	2.93	3.59	3.1	2.42	3.51	2.63	2.55	2.2	3.27	2.26	2.7	2.91	2.74
ENSMUSG00000021190	Lgmn	brown	65.21	69.69	67.08	73.42	64.19	63.89	67.07	63.78	69.51	70.51	75.66	65.55	70.77	70.43	67.9	69.14
ENSMUSG00000021221	Dpf3	brown	1.93	1.3	1.97	1.42	1.65	1.85	2.39	1.86	1.56	1.19	1.44	2.24	1.92	1.52	1.87	1.42
ENSMUSG00000021245	Mlh3	brown	3.47	3.23	3.15	2.87	4.03	3.31	3.81	4.23	3.44	3.12	2.85	3.52	2.7	3.34	3.38	3.86
ENSMUSG00000021254	Gpatch2l	brown	10.34	9.68	10.27	10.58	9.22	10.45	10	9.63	10.16	10.43	10.26	10.17	9.45	10.35	10.22	10.01
ENSMUSG00000021263	Degs2	brown	2.06	2.25	1.61	1.94	1.75	1.46	2.3	1.84	1.88	2.2	2.65	1.86	2.65	2.17	1.86	2.13
ENSMUSG00000021270	Hsp90aa1	brown	210.58	177.19	171.95	185.29	244.99	184.86	164.53	242.74	170.68	146.19	129.36	200.7	145.59	156.78	188.25	167.25
ENSMUSG00000021273	Fdft1	brown	42.24	45.12	44.14	42.3	39.62	41.56	40.55	40.75	43.42	42.54	47.48	42.05	47.56	43.7	42.8	42.45
ENSMUSG00000021282	Eif5	brown	41.81	45.23	41.63	40.89	51.1	42.76	41.29	48.92	43.82	40.28	39.99	49.77	33.32	39.6	43.23	41.04
ENSMUSG00000021301	Hecw1	brown	12.34	9.24	7.85	9.71	12.81	9.66	10.86	11.43	11.88	9.11	8.68	8.63	9.24	9.68	12.32	10.31
ENSMUSG00000021302	Ggps1	brown	16.66	16.81	15.91	17.03	17.17	17.27	17.47	19.7	15.27	13.32	15.26	18.89	13.51	15.16	16.83	14.5
ENSMUSG00000021340	Gpld1	brown	11.16	11.21	11.01	10.33	9.66	9.58	10.72	9.56	9.93	11.36	11.65	11	10.75	10.98	10.01	10.25
ENSMUSG00000021375	Kif13a	brown	8.63	9.68	10.21	8.28	8.87	9.25	9.95	8.04	9.27	9.75	9.52	8.87	8.55	9.32	11.75	8.47
ENSMUSG00000021377	Dek	brown	14.54	12.97	12.55	11	16.4	12.82	11.65	16.34	12.56	10.61	8.68	13.36	9.64	10.73	11	11.56
ENSMUSG00000021390	Ogn	brown	1.98	1.51	1.63	1.82	3.7	2.33	2.24	2.58	1.51	1.22	1.3	2.68	1.4	1.31	1.75	2.43
ENSMUSG00000021392	Nol8	brown	3.75	2.24	2.44	2.85	3	3.11	2.99	2.71	2.59	1.95	1.69	2.58	1.99	2.4	3.24	3.08
ENSMUSG00000021413	Prpf4b	brown	9.27	7.59	7.7	7.79	9.41	8.73	7.97	10.76	8.97	7.21	6.85	8.49	5.74	7.01	7.98	8.08
ENSMUSG00000021420	Fars2	brown	9.38	9.42	9.69	7.54	8.05	12.73	8.68	9.65	9.62	8.31	8.62	8.32	8.24	8.1	9.04	9.5
ENSMUSG00000021431	Snrnp48	brown	1.91	1.42	1.9	1.71	2.23	2.2	1.94	2.33	1.37	1.62	1.49	2.17	1.81	1.42	1.84	1.59
ENSMUSG00000021451	Sema4d	brown	22.73	21.34	23.78	21.65	20.81	20.84	23.34	20.01	23.72	23.5	24.89	23.1	22.66	22.51	23.07	22.47
ENSMUSG00000021466	Ptch1	brown	9.33	11.07	11.74	10.8	8.34	10.49	9.63	9.73	10.84	12.14	10.21	10.13	9.94	12.7	9.87	10.51
ENSMUSG00000021470	Ercc6l2	brown	2.71	2.36	2.05	2.52	2.95	2.55	2.59	2.83	2.42	2.26	2.22	2.5	1.95	2.69	2.48	2.73
ENSMUSG00000021497	Txndc15	brown	33.1	29.53	32.17	32.1	32.04	30.98	31.59	31.05	30.66	29.88	30.39	32.21	31.98	30.69	30.84	29.67
ENSMUSG00000021508	Cxcl14	brown	41.29	42.36	42.48	44.97	40.67	40.68	42.46	38.84	43.59	44.83	45.48	38.5	47.62	46.93	41.76	42.34
ENSMUSG00000021518	Ptdss1	brown	22.57	23.15	23.29	24.04	22.53	23.72	23.21	24.16	25.19	24.36	26.05	23.41	24.24	23.8	22.7	22.57
ENSMUSG00000021519	Mterf3	brown	6.58	7.12	5.71	5.37	7.43	6.14	5.6	6.35	5.55	7.21	4.83	7.32	6.07	6.97	6.23	7.56
ENSMUSG00000021520	Uqcrb	brown	94.56	81.41	89.15	83.82	91.36	79.64	80.06	98.03	83.16	88.48	72.72	93.92	92.65	75.08	83.71	72.14
ENSMUSG00000021536	Adcy2	brown	45.73	47.47	45.82	44.89	44.2	43.68	44.6	41.74	45.67	46.63	46.79	42.78	45.56	46.11	46.32	45.45
ENSMUSG00000021537	Cetn3	brown	21.43	21.27	19.16	16.25	22.75	19.66	21.09	25.31	19.9	18.1	16.79	23.74	19.27	17.32	20.38	17.84
ENSMUSG00000021546	Hnrnpk	brown	203.23	221.09	218.71	222.45	215.42	219.37	219.73	221.34	224.65	229.05	231.25	233.44	229.31	223.49	210.24	221.88
ENSMUSG00000021548	Ccnh	brown	16.87	17.24	15.44	16.77	18.28	17.09	16.78	19.99	20	16.56	16.38	18.27	16.66	17.34	19.93	18.4
ENSMUSG00000021549	Rasa1	brown	9.2	7.41	8.38	8.79	10.68	9.03	7.53	9.52	8.64	6.99	6.75	8.45	6.54	7.1	8.23	8.17
ENSMUSG00000021557	Agtpbp1	brown	47.76	47.11	44.28	46.6	49.1	44.68	42.08	46.8	40.54	45.23	41.86	48.89	43.91	44.95	46.3	42.21
ENSMUSG00000021577	Sdha	brown	157.15	167.27	167.87	156.85	156.5	161.22	165.75	157.52	164.55	170.2	167.71	160.5	169.9	159.68	160.88	158.23
ENSMUSG00000021587	Pcsk1	brown	7.62	6.66	7.76	8.47	8.88	7.37	8.04	8.9	6.69	6.71	6.39	7.76	5.58	6.28	7.84	8.63
ENSMUSG00000021596	Mctp1	brown	12.05	9.93	9.96	10.66	11.17	11.01	10.56	12.45	9.78	9.69	9.19	11.36	7.82	9.47	11.54	10.09
ENSMUSG00000021597	Slf1	brown	2.12	2	1.78	1.44	2.11	1.67	1.54	2.6	2.17	1.28	1.28	1.84	1.43	1.58	1.82	1.78
ENSMUSG00000021613	Hapln1	brown	1.9	1.69	1.81	1.72	2.55	2.09	1.61	2.4	2.17	1.83	1.59	1.85	1.66	1.47	1.88	1.63
ENSMUSG00000021638	Ocln	brown	3.74	3.15	3.44	3.54	4.01	3.27	3.51	3.76	3.4	3.81	3.4	3.61	3.43	3.87	3.61	4.15
ENSMUSG00000021639	Gtf2h2	brown	7.9	9.9	7.84	9.17	11.94	9.71	8.47	11.95	9.53	8.34	9.27	9.33	8.02	6.89	8.92	8.01
ENSMUSG00000021646	Mccc2	brown	8.61	8.87	9.59	8.16	8.9	8.68	9.01	8.52	7.94	9.57	9.79	8.14	9.4	7.43	8.13	9.15
ENSMUSG00000021665	Hexb	brown	76.63	86.78	81.35	88.48	74.54	72.7	70.01	72.92	88.76	90.74	91.47	88.01	77.13	79.31	81.53	77.46
ENSMUSG00000021676	Iqgap2	brown	4.82	4.6	4.49	4.89	5.6	4.66	5.08	5.53	5.04	4.5	4.31	5.14	3.83	5.64	6.3	4.87
ENSMUSG00000021693	Kif2a	brown	18.06	16.3	16.15	16.82	19.74	18.02	16.15	19.32	18.39	15.9	15.9	17.57	12.66	16.5	17.66	16.16
ENSMUSG00000021700	Rab3c	brown	44.16	37.88	37.26	39.37	48.35	43.19	38.24	49.49	40.11	38.05	31.47	46.44	33.52	41.33	39.54	39.57
ENSMUSG00000021709	Erbin	brown	10.68	10.57	9.93	8.81	11.97	10.95	9.67	13	9.96	8.95	9.07	10.77	7.2	8.4	9.2	9.92
ENSMUSG00000021712	Trim23	brown	12.7	10.82	10.97	10.74	15.01	11.66	10.77	16.31	11.65	9.56	8.61	12.61	8.01	9.36	11.28	10.62
ENSMUSG00000021719	Rgs7bp	brown	31.78	27.06	27.32	28.2	33.56	29.45	25.94	32.66	28.1	25.63	22.94	29.07	22.15	24.22	29.47	27.12
ENSMUSG00000021730	Hcn1	brown	4.72	4.45	4.54	4.46	5.47	5.3	4.25	4.95	4.76	4.49	3.95	4.56	3.86	4.1	4.49	4.71
ENSMUSG00000021733	Slc4a7	brown	2.21	2.09	1.77	1.99	2.31	2.49	2.33	2.73	2.01	1.97	1.93	2.33	1.39	1.93	2.19	1.92
ENSMUSG00000021738	Atxn7	brown	3.06	1.86	2.52	2.39	3.32	2.24	2.53	2.81	2.37	2.24	2.59	2.42	1.98	2.83	2.41	2.98
ENSMUSG00000021747	Cfap20dc	brown	5.85	5.63	5.82	5.22	4.56	5.79	5.5	4.97	4.93	5.22	5.65	4.86	4.84	5.32	5.02	4.84
ENSMUSG00000021764	Ndufs4	brown	42.08	37.38	39.84	43.13	41.25	41.35	44.09	41.88	38.23	39.87	39.13	42.55	42.49	37.92	42.85	39.42
ENSMUSG00000021770	Samd8	brown	13.05	12.86	13.01	13.96	13.92	13.35	12.87	13.93	13.3	12.28	11.31	14.61	11.38	12.66	11.18	13.6
ENSMUSG00000021772	Nkiras1	brown	34.35	33.01	33.54	31.65	33.11	30.82	33.48	35.93	33.76	31.05	30.3	34.8	36.43	31.18	34.32	33.62
ENSMUSG00000021832	Psmc6	brown	20.47	19.95	17.66	20.38	24.7	18.55	19.45	26.97	20.26	19.3	16.6	23.11	17.81	17.41	21.41	15.91
ENSMUSG00000021843	Ktn1	brown	11.23	9.79	9.02	8.65	11.67	10.35	9.29	12.45	9.14	8.47	7.64	9.77	6.82	8.84	9.11	10.86
ENSMUSG00000021870	Slmap	brown	21.79	19.3	19.38	20.89	22.36	20.23	17.49	21.31	18.36	18.05	16.61	22.29	14.26	19.29	19.34	18.07
ENSMUSG00000021893	Capn7	brown	7.59	6.97	6.68	6.53	8.91	7.77	7.16	8.98	7.54	6.81	6.03	7.87	5.72	7.18	7.7	7.87
ENSMUSG00000021929	Kpna3	brown	17.77	15.36	14.86	14.94	19.29	16.19	14.81	19.22	15.69	14	13.1	17.37	10.85	13.31	15.92	14.39
ENSMUSG00000021936	Mapk8	brown	25.44	22.61	24.29	22.67	25.32	23.47	22.12	28.68	24.97	22.42	21.68	26.76	20.34	20.48	23.58	23.9
ENSMUSG00000021945	Zmym2	brown	10.47	9.36	10.03	9.29	12.05	10.3	9.67	12.51	9.64	9.36	8.25	10.63	8.71	8.95	9.27	9.37
ENSMUSG00000021969	Zdhhc20	brown	5.67	4.96	4.85	5.78	6.35	5.73	5.58	7.26	4.99	5.12	4.11	5.93	3.55	4.53	5.28	5.41
ENSMUSG00000022000	Zc3h13	brown	10.64	10.55	10.58	10.89	11.46	10.5	10.6	12.23	11.2	9.6	10.31	10.37	9.41	10.24	10.61	9.98
ENSMUSG00000022013	Dnajc15	brown	11.58	10.99	10.63	12.19	11.94	10.77	11.88	15.05	12.72	10.69	11.36	12.53	10.81	11.3	10.98	11.24
ENSMUSG00000022016	Akap11	brown	24.38	21.48	21.9	22.08	26.77	23.44	22.06	27.77	21.6	20.93	19.52	24.41	17.1	21.36	22.69	23.09
ENSMUSG00000022019	Tdrd3	brown	4.99	4.61	4.73	4.59	4.82	5.3	4.52	5.62	4.57	4.34	4.45	5.53	4.07	4.44	4.15	4.45
ENSMUSG00000022023	Wbp4	brown	14.14	11.15	11.02	11.82	14.78	11.64	12.12	13.75	12.12	10.77	10.81	13.31	8.28	11.19	11.41	12.22
ENSMUSG00000022043	Trim35	brown	55.08	56.76	56.15	55.77	53.35	59.14	55.91	52.23	57.51	56.54	60.29	56.62	59.84	56.89	59	55.76
ENSMUSG00000022054	Nefm	brown	60.72	63.93	63.92	58.17	67.47	58.93	60.89	60.72	59.85	56.43	55.32	60.21	59.27	62.51	66.95	64.56
ENSMUSG00000022064	Pibf1	brown	2.01	1.59	1.29	1.61	2.25	1.7	1.24	2.42	1.39	1.44	1.39	1.78	1.04	1.19	1.96	1.9
ENSMUSG00000022098	Bmp1	brown	5.72	6.13	6.19	6.14	5.66	6.34	5.88	5.71	5.93	6.27	6.69	5.91	6.43	5.96	6.02	5.88
ENSMUSG00000022110	Sucla2	brown	53.79	51.61	52.86	51.58	61.76	50.7	49.71	62.15	52.74	51.58	48.13	56.88	43.26	44.95	54.82	47.79
ENSMUSG00000022119	Rbm26	brown	8.28	6.88	7.82	7.37	8.62	8.87	7.58	9.26	7.83	7.51	6.42	8.71	5.39	6.85	7.72	7.53
ENSMUSG00000022136	Dnajc3	brown	7.12	6.75	7.02	7.98	9.16	6.93	7.2	9.28	6.94	7.31	6.23	8.12	5.6	6.87	7.98	7.39
ENSMUSG00000022139	Mbnl2	brown	39.62	34.83	36.72	35.76	41.48	38.67	34.65	42.15	40.81	32.3	33.18	39.04	31.95	35.95	39.99	36.68
ENSMUSG00000022141	Nipbl	brown	3.55	2.7	2.83	3.06	3.59	3.5	2.92	3.93	2.96	3.01	2.58	3.64	2.26	3.01	3.06	2.77
ENSMUSG00000022180	Slc7a8	brown	25.18	24.32	24.67	24.18	23.16	25.37	26.34	22.13	25.72	26	26.08	24.11	27.46	26.05	25.48	24.75
ENSMUSG00000022191	Drosha	brown	29.61	30.08	30.28	30.86	29.57	30.94	31.15	29.47	31.74	31.12	32.09	29.92	32.08	32.84	32.07	31.25
ENSMUSG00000022201	Zfr	brown	66.68	64.89	61.49	63.1	72.9	59.03	64.83	76.65	58.16	62.68	53.8	64.54	60.47	62.64	61.86	63.48
ENSMUSG00000022205	Sub1	brown	72.66	73.92	80.09	82.34	85.32	73.96	70.7	90.23	81.63	77.07	68.26	79.86	66.48	70.76	79.4	71.14
ENSMUSG00000022206	Npr3	brown	1.65	1.34	1.25	1.34	1.81	2.21	1.87	2.32	1.45	1.64	1.43	1.75	1.28	1.8	1.97	1.64
ENSMUSG00000022216	Psme1	brown	30.86	34.95	35.92	36.55	31.97	33.29	36.84	32.1	33.99	35.53	42.76	34.76	37.57	34.59	31.11	34.71
ENSMUSG00000022240	Ctnnd2	brown	47.04	47.06	45.92	43.08	45.31	45.84	46.95	40.4	46.51	48.77	48.65	43.23	47.82	44.82	46.3	45.86
ENSMUSG00000022247	Brix1	brown	4.82	4.6	5.24	4.43	5.3	4.4	4.37	5.76	4.6	4.1	4.9	5.11	3.99	4.36	4.85	4.26
ENSMUSG00000022255	Mtdh	brown	19.01	17.62	17.39	17.69	22.65	19.24	17.43	23.77	19.65	18.32	17.58	23.45	16.21	18.9	16.63	19.35
ENSMUSG00000022257	Laptm4b	brown	50.6	53.72	52.32	49.71	49.62	53.02	51.79	48.46	55	51.93	55.11	50.97	56.59	49.88	50.54	52.36
ENSMUSG00000022265	Ank	brown	67.43	71.1	69.21	70.18	67.96	69.48	70.94	66.18	69.79	72.11	73.84	66.21	71.63	73.13	72.88	69.55
ENSMUSG00000022296	Baalc	brown	112.27	108.14	115.46	106.56	107.5	96.23	110.68	94.77	109.11	108.11	107.32	105.08	109.48	104.27	106.11	105.91
ENSMUSG00000022307	Oxr1	brown	82.43	86.05	80	81.63	99.06	81.49	77.59	97.59	84.96	83.3	70.36	83.13	65.65	73.32	80.51	81.26
ENSMUSG00000022311	Csmd3	brown	2.21	2.12	2.07	2.23	2.14	2.2	2.19	2.41	2.04	1.86	1.85	2.11	1.9	2.12	2.1	2.09
ENSMUSG00000022336	Eif3e	brown	44.06	44.39	44.81	43.9	47.84	43.15	42.28	52.37	42	39.43	42.12	49.28	39.2	40.64	46.57	35.67
ENSMUSG00000022337	Emc2	brown	26.69	26.82	24.65	25.52	29.54	23.79	25.94	35.07	23.17	23.5	20.86	29.19	24.69	23.42	26.94	23.57
ENSMUSG00000022340	Sybu	brown	30.48	29.21	31.17	31.87	27.44	28.32	29.25	28.26	29.85	30.29	31.13	30.09	31.4	30.32	27.64	29.64
ENSMUSG00000022342	Kcnv1	brown	15.3	15.19	14.82	14.5	16.75	15.21	14.07	15.8	15.09	14.57	13.46	14.8	11.89	13.38	15.39	13.61
ENSMUSG00000022351	Sqle	brown	28.77	28.8	31.82	29.9	25.16	27.75	26.08	26.4	28.61	27.36	29.26	28.2	27.52	25.9	28.45	28.98
ENSMUSG00000022361	Zhx1	brown	11.82	10.21	9.54	10.64	13.13	9.5	10.4	13.76	9.8	9.27	7.81	11.9	8.6	10.18	10.48	10.43
ENSMUSG00000022365	Derl1	brown	23.56	24.69	25.17	25.25	23.7	24.05	24.05	24.9	25.14	24.14	27.1	23.89	25.84	24.65	23.64	25.99
ENSMUSG00000022375	Lrrc6	brown	2	1.86	1.83	2.54	3.02	2.2	1.71	2.98	2.37	2.33	1.67	2.19	1.66	2.59	2.06	2.15
ENSMUSG00000022376	Adcy8	brown	4.86	5.16	5.24	4.87	3.83	5.29	4.56	4.56	4.69	5.37	5.12	4.99	4.34	4.8	4.04	5.12
ENSMUSG00000022387	Brd1	brown	13.44	13.64	14.24	13.49	12.84	14.49	14.49	14.08	13.31	15.03	14.16	13.19	13.08	14.02	13.88	14.29
ENSMUSG00000022389	Tef	brown	98.77	107.43	107.68	103.4	103.88	111.51	115.62	103.65	117.91	122.71	119.16	115.19	102.09	114.94	108.63	111.02
ENSMUSG00000022390	Zc3h7b	brown	41.07	42.87	45	42.49	40.65	42.28	41.35	35.77	42.35	45.73	43.33	41.97	42.17	43.23	40.2	42.53
ENSMUSG00000022391	Rangap1	brown	92.95	97.3	99.65	98.42	94.3	100.22	99.2	95.41	98.55	101.22	100.84	91.98	106.71	103.85	98.69	96.39
ENSMUSG00000022394	L3mbtl2	brown	13.59	14.75	14.79	14.47	13.38	14.49	14.65	13.29	14.47	15.25	15.21	13.97	15.53	15.23	14.63	13.99
ENSMUSG00000022415	Syngr1	brown	156.19	160.73	157.49	151.06	143.01	154.23	154.63	143.47	168.15	165.03	162.76	146.67	171.23	158.3	154.48	159.99
ENSMUSG00000022433	Csnk1e	brown	38.64	43	37.59	40.85	36.37	39.86	41.87	37.78	38.02	41.02	44.35	39.93	43.05	43.77	42.15	40.77
ENSMUSG00000022438	Parvb	brown	5.59	6.1	6.08	6.6	5.01	5.27	6.78	5.42	5.15	5.3	6.48	5.75	5.4	6.45	5.67	5.21
ENSMUSG00000022469	Rapgef3	brown	8.37	8.83	9.46	9.53	8.32	8.77	9.55	7.33	7.85	9.14	10.47	10.13	9.55	9.23	8.12	8.58
ENSMUSG00000022472	Desi1	brown	64.77	57.51	59.71	58.15	54.42	57.4	58.16	52.84	59.29	59.12	61.07	54.58	57.37	55.51	56.68	55
ENSMUSG00000022514	Il1rap	brown	7.37	7.02	7.05	7.49	8.63	7.57	7.59	7.93	7.49	7.68	6.57	8.09	6.09	7.08	8.46	7.9
ENSMUSG00000022516	Nudt16l1	brown	26.45	23.86	24.83	25.3	22.92	23.9	25.73	23.27	24.55	25.41	27.21	24.12	27.92	27.07	24.22	25.75
ENSMUSG00000022517	Mgrn1	brown	82.64	86.25	83.3	86.95	81.33	84.86	83.24	74.51	83.29	87.53	90.81	78.98	96.78	90.86	84.77	85.75
ENSMUSG00000022523	Fgf12	brown	50.05	46.53	42.72	46.37	55.86	48.73	46.54	60.69	49.72	45.36	41.61	50.2	42.18	41.95	46.05	47.09
ENSMUSG00000022533	Atp13a3	brown	10.42	8.46	7.88	7.96	9.24	7.59	7.35	10.16	9.1	6.57	5.91	9.01	5.65	7.8	8.37	8.29
ENSMUSG00000022574	Naprt	brown	1.64	1.7	1.37	1.94	1.73	1.08	2.13	1.2	1.87	1.75	2.48	1.7	1.83	2.11	1.87	1.6
ENSMUSG00000022619	Mapk8ip2	brown	67.43	70.88	69.69	70.62	65.71	70.42	69.08	61.96	67.84	69.07	71.77	66.08	76.27	69.87	67.87	69.21
ENSMUSG00000022629	Kif21a	brown	31.16	31.2	29.39	29.52	35.12	31.09	30.84	35.48	32.01	31.55	23.72	34.56	28.95	35.54	31.9	31.45
ENSMUSG00000022674	Ube2v2	brown	29.48	29.73	26.06	23.07	32.27	24.32	21.46	28.51	26.76	22.96	20.91	25.18	19.11	23.93	25.2	23.13
ENSMUSG00000022684	Bfar	brown	7.09	6.77	6.64	6.34	7.72	7.22	6.48	7.85	6.77	6.17	5.49	7.47	6.17	5.83	6.94	6.33
ENSMUSG00000022698	Naa50	brown	13.54	13.63	12.77	13.75	15.69	13.17	14.2	15.38	13.21	11.91	12.21	14.05	9.88	12.62	12.59	13.74
ENSMUSG00000022702	Hira	brown	23.93	22.51	24.27	24.21	22.3	23.75	23.42	21.37	22.63	24.35	24.93	23.08	22.84	25.2	21.65	23.31
ENSMUSG00000022708	Zbtb20	brown	2.83	2.05	1.98	2.93	3.3	4.17	2.42	3.52	2.07	2.42	2.62	2.49	1.72	3.51	2.73	3.31
ENSMUSG00000022722	Arl6	brown	11.9	11.16	10.66	12.31	12.2	11.1	10.79	13.87	12.57	10.65	10.29	11.39	10.83	10.77	11.84	10.61
ENSMUSG00000022748	Cmss1	brown	6.98	7.47	7.88	7.89	7.92	6.84	8	7.86	8.47	8.08	8.51	6.5	8.26	7.81	7.89	7.07
ENSMUSG00000022762	Ncam2	brown	8.84	7.23	7.75	6.23	9.44	7.8	6.61	9.27	7.44	6.26	5.12	7.39	5.27	6.29	6.79	6.93
ENSMUSG00000022788	Fgd4	brown	2.13	1.85	2.15	1.97	2.83	2.41	2.16	3.06	2.23	2.13	1.84	2.47	1.41	2.44	1.45	2.24
ENSMUSG00000022789	Dnm1l	brown	39.3	36.26	36.7	36.67	44.18	36.13	34.1	44.89	36.34	32.4	30.37	40.41	28.67	31.23	36.25	34.6
ENSMUSG00000022791	Tnk2	brown	64.31	63.75	64.28	65.95	60.31	62.07	66.16	52.7	60.93	62.29	67.28	58.7	68.14	69.29	62.59	62.9
ENSMUSG00000022800	Fyttd1	brown	13.42	11.46	11.4	12.15	14.35	11.85	12.49	15.01	13.23	11.69	10.34	13.71	8.26	10.33	11.37	11.62
ENSMUSG00000022811	Zfp148	brown	10.48	10.14	9.66	9.74	13.08	11.76	9.94	12.52	10.46	10.16	8.77	11.52	9.19	10.91	11.78	10.76
ENSMUSG00000022822	Abcc5	brown	22.54	23.91	23.74	23.56	22.32	23.73	22.04	21.15	21.71	22.98	25.32	23.89	24.12	22.34	21.01	21.8
ENSMUSG00000022829	Stxbp5l	brown	8.69	7.69	7.8	7.18	8.63	9.39	6.78	10.01	8.52	7.4	6.14	9.45	6.65	8.19	7.65	7.73
ENSMUSG00000022831	Hcls1	brown	2.09	3.04	3	3.36	2.25	2.82	3.02	2.71	2.6	2.89	3.16	2.7	3.12	2.56	2.58	2.69
ENSMUSG00000022837	Iqcb1	brown	8.11	7.14	7.34	6.96	9.02	7.33	7.32	9.31	7.1	6.96	5.93	7.94	5.33	5.83	7.46	6.41
ENSMUSG00000022848	Slc49a4	brown	26.1	29.48	28.02	28.06	24.33	29.06	29.52	25.74	29.58	31.08	28.53	29.65	30.07	28.4	30.18	28.42
ENSMUSG00000022867	Usp25	brown	6.37	5.97	5.65	6.13	6.52	6.28	5.88	7.16	5.94	6.2	5.4	6.06	4.84	5.76	6.28	6.39
ENSMUSG00000022905	Kpna1	brown	31.27	29.45	30.65	30.15	31.65	28.72	30.15	34.31	29.44	28.23	27.26	30.94	24.46	27.13	29	27.42
ENSMUSG00000022962	Gart	brown	12.44	14.55	14.07	13.8	12.4	13.5	15.13	13.58	15.84	13.84	14.69	12.75	13.83	14.93	14.63	15.12
ENSMUSG00000022974	Paxbp1	brown	3.94	4.12	3.18	3.9	4.29	3.88	3.85	4.74	3.37	3.46	3.46	4.44	3.34	3.7	3.34	4.09
ENSMUSG00000022983	Scaf4	brown	6.48	6.55	5.88	6.23	5.88	5.9	6.8	5.46	6.54	6.9	6.51	6.18	6.17	6.82	6.42	6.45
ENSMUSG00000023009	Nckap5l	brown	5.2	3.6	3.42	3.85	3.96	5.37	4.37	5.71	4.59	3.85	3.98	3.81	3.83	4.33	3.69	3.87
ENSMUSG00000023015	Racgap1	brown	5.69	5.03	4.68	4.9	4.39	3.88	5.92	5.18	5.51	5.75	5	4.37	5.36	4.53	4.23	5.58
ENSMUSG00000023018	Smarcd1	brown	55.26	53.85	53.46	55	48.54	56.37	54.35	47.38	52.71	56.78	58.77	55.21	58.91	52.07	51.03	53.69
ENSMUSG00000023025	Larp4	brown	5.84	4.33	4.45	5.47	5.72	6.05	5.13	5.92	5.26	5.14	3.94	5.56	3.97	4.86	6.32	5.22
ENSMUSG00000023026	Dip2b	brown	11.98	11.8	12.21	11.38	10.7	12.83	11.88	10.44	11.78	13.13	12.45	12.34	12.06	12.41	11.79	12.23
ENSMUSG00000023032	Slc4a8	brown	13.98	14.36	14.26	13.28	13.11	15.48	13.89	13.22	14.76	15.44	14.66	14.02	13.58	14.92	14.32	14.7
ENSMUSG00000023055	Calcoco1	brown	27.43	26.17	26.91	27.9	25.04	25.82	27.17	23.35	25.89	27.15	28.47	26.47	27.79	28.42	26.84	26.4
ENSMUSG00000023068	Nus1	brown	13.77	14.39	13.48	14.53	15.83	13.86	13.65	15.78	13.27	13.19	12.5	15.73	11.44	12.34	13.82	13.32
ENSMUSG00000023106	Denr	brown	25.07	26.53	26.76	24.22	28.53	26.24	24.56	25.58	24.2	24.74	22.24	27.74	25.21	24.06	27.32	23.38
ENSMUSG00000023192	Grm2	brown	11.73	11.43	11.43	12.62	10.27	12.46	10.44	9.45	11.33	12.7	13.09	11.16	13.17	11.67	11.57	12.49
ENSMUSG00000023262	Acy1	brown	5.88	6.39	6.33	6.49	5.26	5.86	6.19	5.25	5.94	7.47	6.14	6.68	7.79	6.7	7.19	6.43
ENSMUSG00000023266	Frs3	brown	8.76	9.33	7.15	7.26	12.66	12.64	13.51	10.2	10.62	8.27	8.41	14.56	9.96	11.35	10.36	9.12
ENSMUSG00000023284	Zfp605	brown	3.1	2.4	2.33	1.85	2.68	2.28	1.99	3.33	2.51	1.86	2.17	2.8	1.4	2.38	2.5	2.19
ENSMUSG00000023832	Acat2	brown	25.53	25.08	27.18	23.89	21.05	23.96	23.59	23.99	26.06	25.07	25.29	22.81	22.71	23	24.21	25.37
ENSMUSG00000023845	Lnpep	brown	7.72	7.22	7.7	7.77	8.8	8.52	7.27	9.54	7.85	7.82	6.96	8.87	6.05	7.53	7.66	7.43
ENSMUSG00000023921	Mmut	brown	8.13	6.98	6.21	6.05	8.05	6.85	6.58	9.56	6.98	7.51	6.78	7.18	5.77	6.26	6.77	6.93
ENSMUSG00000023923	Tbc1d5	brown	10.17	11	10.74	9.96	10.26	10.7	10.71	10.81	11.53	11.85	11.77	10.95	10.64	10.56	11.41	10.63
ENSMUSG00000023977	Ubr2	brown	12.38	11.98	13.32	12.34	11.41	13.32	12.29	11.61	13.05	13.86	13.88	13.26	12.15	13.22	13.02	13.41
ENSMUSG00000024013	Fgd2	brown	1.32	1.83	2.17	1.81	1.17	1.74	1.53	1.48	2.12	1.77	1.57	1.75	1.89	1.8	1.6	1.86
ENSMUSG00000024019	Cmtr1	brown	24.12	26.53	25.86	25.2	23.23	27.03	25.45	24.15	26.21	27.06	26.16	23.72	26.99	27.98	25.13	25.25
ENSMUSG00000024054	Smchd1	brown	3.96	4.08	4.01	3.93	4.74	4.06	3.93	4.79	4.07	4.09	3.4	4.12	3.26	3.79	3.87	3.97
ENSMUSG00000024063	Lbh	brown	20.49	21.14	21.68	20.25	18.98	20.87	21.01	19.7	20.2	19.84	23.79	18.46	19.79	19.11	20.07	20.9
ENSMUSG00000024074	Crim1	brown	16.43	16.51	16.67	17.45	20.13	15.99	19.16	18.71	16.53	15.42	17.96	18.82	16.27	21.42	16.57	18.66
ENSMUSG00000024081	Cebpz	brown	5.4	4.53	4.43	4.55	5.85	4.43	4.61	6.03	4.53	4.14	4.14	5.74	3.44	4.37	4.83	4.43
ENSMUSG00000024109	Nrxn1	brown	69.75	61.78	61.24	60.75	69.89	62.42	55.04	65.97	59.55	61.01	48.22	63.78	52.2	52.38	58.61	56.78
ENSMUSG00000024143	Rhoq	brown	8.66	8.01	8.23	8.1	8.46	9.38	8.29	8.77	7.99	8.19	7.4	8.89	7.52	7.79	7.54	8.15
ENSMUSG00000024169	Ift140	brown	5.13	5.22	5.19	5.18	4.73	5.24	5.19	5.03	5.69	6.03	5.52	4.97	5.22	5.63	4.96	5.17
ENSMUSG00000024170	Telo2	brown	4.22	4.72	4.16	4.39	4.17	4.49	4.3	3.88	4.04	4.98	4.61	4.12	4.66	4.54	4.25	4.08
ENSMUSG00000024172	St6gal2	brown	5.35	4.89	5	4.44	5.65	5.28	4.79	5.42	5.24	4.65	4.46	5.45	3.83	4.35	5.23	4.1
ENSMUSG00000024186	Rgs11	brown	1.43	1.24	1.61	0.93	1.39	1.52	1.51	1.33	1.62	2	1.94	1.45	1.66	1.52	1.56	1.22
ENSMUSG00000024219	Anks1	brown	8.77	8.95	8.29	8.53	7.86	8.12	8.2	7.23	8.29	9.35	10.06	8.22	9.56	10.31	8.64	9.13
ENSMUSG00000024228	Nudt12	brown	1.33	1.27	1.17	1.26	2.18	1.09	1.76	2.24	1.35	1.17	1.14	1.98	0.9	1.42	1.38	1.3
ENSMUSG00000024248	Cox7a2l	brown	112.67	114.39	117.04	118.64	108.6	115.9	113.43	112.03	118.65	118.01	121.62	113.16	124.83	114.52	114	119.02
ENSMUSG00000024259	Slc25a46	brown	17.24	15.68	16.26	16.5	18.28	17.14	16.1	18.36	16.67	14.95	14.44	17.05	12.96	13.96	16.49	15.81
ENSMUSG00000024269	Tpgs2	brown	14.39	12.53	14.1	13.56	14.41	13.28	13.88	14.05	13.8	14.09	12.14	13.95	14.25	13.11	14.33	13.47
ENSMUSG00000024271	Elp2	brown	36.66	37.17	37.89	37.16	35.18	36.89	36.71	35.34	36.52	38.06	39.59	34.47	38.7	36.91	35.57	36.71
ENSMUSG00000024277	Mapre2	brown	104.75	108.49	106.89	110.31	106.26	109.03	106.62	104.04	106.59	115.74	111.66	106.31	104.23	108.49	107.94	106.61
ENSMUSG00000024287	Thoc1	brown	2.99	2.1	2.9	2.47	3.47	2.75	2.96	3.27	2.62	2.56	2.27	3.39	2.06	2.53	3	1.75
ENSMUSG00000024290	Rock1	brown	2.37	1.72	2.54	1.61	2.37	2.2	1.94	2.77	2.14	2.01	1.61	2.35	1.28	1.57	2.23	2.07
ENSMUSG00000024293	Esco1	brown	3.16	2.02	2.55	2.27	2.74	2.44	2.42	2.52	1.88	1.94	1.54	2.67	1.59	1.63	2.38	2.55
ENSMUSG00000024294	Mib1	brown	18.02	17.95	17.73	18.06	21.48	18.08	16.51	20.61	18.98	16.33	17.41	18.65	15.06	17.8	19.08	19.68
ENSMUSG00000024298	Zfp871	brown	7.13	5.76	6.88	6.54	7.13	7.51	6.22	8.19	6.18	5.96	5.45	7.07	5.02	5.58	7.01	6.83
ENSMUSG00000024308	Tapbp	brown	10.43	12.34	12.5	14.94	11.51	12.5	11.73	11.11	14.05	12.59	16.46	14.7	13.66	14.42	13.86	13.26
ENSMUSG00000024319	Vps52	brown	22.54	22.39	24.23	24.08	21.46	22.13	21.93	20.58	23.96	24.45	24.66	22.42	27.63	24.48	23.37	22.42
ENSMUSG00000024325	Ring1	brown	6.57	6.81	6.21	5.99	5.69	5.38	6.84	5.48	5.75	6.64	6.93	5.27	8.31	5.9	6.16	7.14
ENSMUSG00000024330	Col11a2	brown	2.17	2.08	2.3	1.91	1.59	2.09	1.91	1.8	2.22	2.35	2.22	1.87	2.16	1.73	2.02	1.84
ENSMUSG00000024335	Brd2	brown	73.27	77.67	77.25	75.17	72.13	73.78	76.18	69.97	74.52	75.72	80.11	72.88	73.18	74.92	74.72	74.39
ENSMUSG00000024339	Tap2	brown	2.54	3.41	2.91	3.29	2.4	3.21	3.01	2.57	3.02	2.69	2.79	2.84	2.7	3.14	2.68	3.29
ENSMUSG00000024383	Map3k2	brown	2.12	1.69	1.73	1.83	1.77	2.04	1.8	2.19	1.92	1.71	1.54	2.09	1.25	1.42	1.59	1.73
ENSMUSG00000024392	Bag6	brown	69.39	78.8	73.48	70.14	67.2	78.29	73.77	65.77	77.95	77.58	77.97	68.51	81.92	82.82	73.14	75.18
ENSMUSG00000024393	Prrc2a	brown	72.26	72.26	71.79	73.93	67.79	74.44	74.14	63.67	71.58	75.82	80.72	68.17	83.61	79.44	70.02	77.73
ENSMUSG00000024404	Riok3	brown	12.47	11.36	11.29	12.42	11.97	11.77	12.9	17.11	10.12	11.06	10.99	13.88	10.27	10.57	11.61	12.17
ENSMUSG00000024413	Npc1	brown	18.93	18.25	19.88	17.81	17.27	19.07	19.2	16.81	18.92	20.35	20.55	20.73	18.75	20.21	18.58	18.68
ENSMUSG00000024429	Gnl1	brown	65.06	66.86	69.86	68.24	63.6	68.75	69.7	61.08	71.11	70.09	71.91	65.23	73.89	70.98	68.73	66.57
ENSMUSG00000024431	Nr3c1	brown	19.4	14.77	18.9	15.74	20.98	18.97	17.27	20.6	17.88	16.14	16.42	18.06	11.75	15.24	17.78	17.47
ENSMUSG00000024456	Diaph1	brown	12.63	12.42	12.23	13.7	6.69	12.24	13.29	11.88	13.46	13.61	14.8	12.93	12.47	13.12	12.92	13.56
ENSMUSG00000024501	Dpysl3	brown	9.88	10.24	10.05	10.6	10.51	9.37	9.65	9.4	8.77	10.87	10.69	10.33	10.42	10.4	8.82	9.9
ENSMUSG00000024502	Jakmip2	brown	9.24	9.32	8.88	8.53	10.91	9.5	7.98	10.74	8.65	8.24	7.36	9.97	7.73	8.75	8.65	9.71
ENSMUSG00000024507	Hsd17b4	brown	24.33	24.55	26.76	24.25	24.03	25.1	25.37	24.98	26.24	26.46	26.07	23.56	24.87	24.12	25.43	24.79
ENSMUSG00000024511	Rab27b	brown	4.19	4.59	3.63	4.23	5.54	3.82	3.88	5.42	4.47	4.05	3.36	4.89	2.9	4.45	5.03	4.56
ENSMUSG00000024516	Sec11c	brown	41.51	37.12	41.79	36.75	39.7	39.23	35.67	43.06	41.75	34.5	34.72	39.26	40.44	37.47	38.8	35.76
ENSMUSG00000024528	Srfbp1	brown	3.84	3.19	3.9	3.02	3.94	3.74	3.37	4.42	3.42	3.37	2.65	3.65	2.7	3.14	3.48	3.17
ENSMUSG00000024539	Ptpn2	brown	4.3	3.75	4.54	3.79	5.45	4.64	3.56	6.26	4.07	3.42	3.76	4.03	4.23	3.62	4.5	3.88
ENSMUSG00000024548	Setbp1	brown	3.57	3.23	3.07	3.26	3.74	3.62	3.25	3.6	3.27	3.38	3.05	3.52	3.13	3.48	3.47	3.19
ENSMUSG00000024570	Rbfa	brown	19.55	21.02	19.57	20.81	18.2	19.1	20.43	17.13	21.26	20.05	21.31	19.05	22.41	20.77	21.78	20.18
ENSMUSG00000024583	Txnl1	brown	38.55	38.48	37.45	39.12	40.73	37.57	39.35	41.97	40.92	36.59	36.18	39.1	37.02	34.92	37.62	38.45
ENSMUSG00000024588	Fech	brown	31.15	32.1	31.31	34.2	32.21	32.67	34.54	31.18	31.91	33.02	33.45	29.96	32.43	32.25	30.67	31.04
ENSMUSG00000024590	Lmnb1	brown	1.93	2.09	2.11	2.02	2.07	1.81	2.24	2.28	1.96	2.41	2.62	1.9	2.05	2.13	2.22	2.1
ENSMUSG00000024592	C330018D20Rik	brown	3.39	2.66	3.25	3.68	3.8	3.22	3.12	4.13	3.1	3.2	2.99	3.36	2.6	2.82	3.58	2.55
ENSMUSG00000024614	Tmx3	brown	7.6	6.7	7.63	7.42	9.15	7.93	7.05	9.69	7.8	6.62	6.86	8.4	4.5	5.67	7.25	6.73
ENSMUSG00000024617	Camk2a	brown	667.83	780.07	739.95	688.11	710.69	704.22	722.12	606.24	717.63	765.92	729.84	641.41	777.39	750.32	685.41	736.98
ENSMUSG00000024639	Gnaq	brown	26.3	27.15	25.87	25.69	30.66	26.84	26.94	28.95	27.79	25.4	22.73	27.71	20.78	23.14	26.37	27.76
ENSMUSG00000024640	Psat1	brown	52.68	55.3	57.98	53.32	53.27	54.66	55.33	53.95	58.2	58.65	60.58	58.45	55.32	54.75	52.57	56.47
ENSMUSG00000024644	Cndp2	brown	23.87	24.5	25.81	25.68	22.89	25.87	24.75	23.45	25.84	26.25	27.73	26.09	27.79	25.53	24.19	26.51
ENSMUSG00000024660	Incenp	brown	5.13	6.4	5.05	5.83	5.53	4.75	5.76	5.48	6.81	5.97	5.99	5.54	5.38	6.1	5	5.26
ENSMUSG00000024665	Fads2	brown	62.77	61.23	66.16	61.49	56.63	60.58	63.14	54.25	60.02	62.18	65.88	62.24	60.08	64.04	54.56	61.4
ENSMUSG00000024687	Osbp	brown	20.06	19.99	21.48	19.48	19.23	20.13	20.94	20.68	20.66	21.18	21.3	20.07	20.56	20.62	19.39	20.47
ENSMUSG00000024726	Carnmt1	brown	2.81	2.01	2.43	2.37	2.87	2.29	2.32	2.69	2.28	1.89	1.88	2.01	1.67	2.29	2.37	2.83
ENSMUSG00000024740	Ddb1	brown	73.51	75.66	77.75	75.07	71.73	76.5	74.09	70.79	80.22	80.16	81.3	71.22	79.81	79.96	73.95	75.36
ENSMUSG00000024742	Fen1	brown	6.79	6.62	7.02	5.59	6.37	6.69	6.66	6.18	7.14	6.96	7.37	7.2	7.29	6.69	5.63	6.56
ENSMUSG00000024743	Syt7	brown	67.49	69.52	73.28	76.03	69.42	70.39	70.22	62.47	71.1	70.34	77.63	68.73	74.2	71.25	66.06	74.35
ENSMUSG00000024799	Tm7sf2	brown	6.28	8.1	7.62	7.66	6.84	7.11	7.37	6.5	9.13	8.08	8.41	8.83	8.52	6.69	7.61	7
ENSMUSG00000024800	Rpp30	brown	6.1	5.78	5.93	6.16	5.87	5.94	5.74	8.1	5.72	5.73	4.68	6.01	4.32	5.08	5.05	5.63
ENSMUSG00000024805	Pcgf5	brown	5.41	4.04	3.79	4.24	5.36	4.92	4.25	5.73	4.7	4.73	3.25	5.51	4.51	3.99	3.86	4.68
ENSMUSG00000024812	Tjp2	brown	8.36	8.65	9.65	8.34	8.19	8.19	8.97	7.49	8.49	8.95	10.48	9.2	10.06	8.6	8.7	8.96
ENSMUSG00000024824	Rad9a	brown	4.22	5.48	4.73	4.63	4.26	4.67	4.38	4.28	4.49	4.41	5.46	4.69	4.58	4.82	4.89	4.54
ENSMUSG00000024827	Gldc	brown	9.8	10.96	11.46	11.07	10.36	10.72	10.43	8.92	11.34	11.62	11.08	9.75	11.18	11.57	9.97	9.99
ENSMUSG00000024833	Pola2	brown	2.52	2.19	2.35	2.03	1.79	2.69	2.17	2.63	1.96	2.84	3.01	1.61	2.13	2.67	1.96	2.47
ENSMUSG00000024851	Pitpnm1	brown	42.26	41.14	43.96	42.3	39.99	44.72	46.73	39.13	44.82	45.5	47.87	43.32	49.17	45.81	43.22	45.69
ENSMUSG00000024853	Sf3b2	brown	90.73	95.27	91.81	92.26	87.4	92.18	92.68	89.66	93.02	94.39	96.42	90.23	93.81	93.6	91.56	94.57
ENSMUSG00000024878	Cbwd1	brown	7.1	7.73	6.84	7.96	10.37	7.5	8.33	9.3	7.38	8.7	7	8.23	6.46	7.92	7.93	8.42
ENSMUSG00000024887	Asah2	brown	3.6	3.39	3.55	2.91	4.02	3.21	3.82	4.16	3.86	2.7	3.33	3.82	2.63	3.05	3.62	3.11
ENSMUSG00000024897	Apba1	brown	42.47	44.72	45.53	42.06	42.93	45.29	44.82	37.34	43.28	47.76	46.59	42.14	44.49	44.52	40.84	44.73
ENSMUSG00000024924	Vldlr	brown	13.54	10.84	11.15	11.29	11.92	11.93	12.49	14.68	11.99	12.04	11.32	13.16	11.1	12.54	12.39	11.84
ENSMUSG00000024935	Slc1a1	brown	37.96	40.53	40.89	40.36	38.4	38.32	39.61	38.61	38.94	40.84	39.82	36.59	38.62	40.52	38.26	38.17
ENSMUSG00000024943	Smc5	brown	2.53	1.88	2.38	2.25	2.6	2.33	2.19	2.89	2.26	1.75	1.56	2.59	1.33	1.84	1.97	2.07
ENSMUSG00000024949	Sf1	brown	52.24	50.94	57.25	55.05	48.2	55.2	52.03	51.86	57.28	55.62	58.16	50.17	55.09	52.03	51.81	52.3
ENSMUSG00000024965	Fermt3	brown	1.5	1.64	1.45	1.94	1.45	1.69	1.64	1.35	1.58	2.03	2.66	1.84	1.89	1.78	1.65	1.74
ENSMUSG00000024974	Smc3	brown	6.92	4.97	5.74	5.91	7.21	6.77	5.74	8.05	5.88	5.29	4.69	6.98	3.98	5.49	5.55	5.66
ENSMUSG00000024975	Pdcd4	brown	23.04	21.64	21.37	20.51	22.52	20.93	21.79	25.81	22.64	22.27	20.13	23.36	17.64	22.05	19.98	22.28
ENSMUSG00000024991	Eif3a	brown	24.1	22.62	22.95	23.3	27.6	24.25	23.46	28.17	23.59	21.72	20	25.63	17.31	21.2	23.27	23.93
ENSMUSG00000025007	Aldh18a1	brown	7.92	8.03	8.07	8.18	6.86	8.44	8.9	7.48	8.35	9.13	8.17	7.46	9.47	7.61	8.05	9.27
ENSMUSG00000025016	Tm9sf3	brown	35.1	36.08	37.1	38.83	43.97	39.24	36.33	43.47	37.04	35.62	34.53	40.43	28.96	33.6	36.32	36.93
ENSMUSG00000025060	Slk	brown	9.73	9.05	8.82	8.98	10.62	9.5	8.62	12.05	8.87	8.83	7.54	10.35	6.94	8.93	9.81	9.28
ENSMUSG00000025104	Hdgfl3	brown	15.95	15.12	13.9	14.69	18.17	14.85	14	16.86	14.4	12.77	11.96	16.23	10.26	12.83	13.34	14.15
ENSMUSG00000025133	Ints4	brown	10.53	10.77	11.99	11.07	10.41	9.76	10.31	10.49	11.15	10.58	10.96	10.96	11.01	11.33	10.36	10.93
ENSMUSG00000025135	Anapc11	brown	24.36	23.26	24	23.61	22.59	24.36	24.73	24.91	24.86	26.11	26.43	22.11	25.72	21.85	21.04	22.6
ENSMUSG00000025139	Tollip	brown	50.51	55.21	53.36	53.22	48.7	54.26	54.01	53.4	56.54	57.42	55.93	53.11	52.06	52.63	55.2	52.72
ENSMUSG00000025145	Lrrc45	brown	4.69	5.07	4.4	4.41	4.1	4.52	4.75	3.92	4.24	5.04	4.73	4.77	4.75	4.22	4.65	3.78
ENSMUSG00000025153	Fasn	brown	45.38	41.26	43.75	43.93	35.93	44.64	42.64	37.43	42.23	44.32	46.33	40.71	49.25	48.61	43.21	44.35
ENSMUSG00000025162	Csnk1d	brown	48.57	47	48.9	49.56	44.45	47.27	46.29	45.1	50.19	49.77	51.38	47.26	51.95	50.83	49.07	48.48
ENSMUSG00000025203	Scd2	brown	392.54	404.45	410.38	375.54	369.54	382.49	403.71	354.26	394.97	413.51	431.03	391.8	372.05	382.79	374.46	388.1
ENSMUSG00000025224	Gbf1	brown	19.25	18.7	18.83	18.72	16.67	19.46	19.35	17.24	18.84	21.47	19.78	18.29	21.74	21.4	19.09	18.96
ENSMUSG00000025228	Actr1a	brown	89.71	93.4	93.66	94.16	84.95	91.12	93.1	84.02	94.27	94.76	95.41	91.13	101.92	93.85	91.69	94.73
ENSMUSG00000025240	Sacm1l	brown	15.15	12.8	13.97	15.29	17.95	14.64	15.45	17.54	14.06	13.18	12.33	16.17	9.89	13.63	14.93	14.02
ENSMUSG00000025245	Lztfl1	brown	8.26	7.42	4.05	4.95	5.7	7.31	7.13	6.44	5.64	5.34	5.31	6.62	4.87	8.48	7.21	5.73
ENSMUSG00000025264	Tsr2	brown	30.23	34.52	33.99	34.94	32.82	34.35	34.12	33.91	35.25	32.81	37.12	32.58	36.69	31.24	34.48	32.98
ENSMUSG00000025290	Rps24	brown	420.1	431.01	456.1	425.34	421.38	413.07	431.7	488.61	435.02	384.21	413.49	449.6	438.06	424.91	442.08	404.7
ENSMUSG00000025321	Itgb8	brown	5.46	4.66	4.67	4.59	5.79	5.54	4.45	6	5.11	4.08	3.85	5.85	3.79	4.14	4.49	4.51
ENSMUSG00000025326	Ube3a	brown	10.56	8.28	8.66	8.29	11.82	9.69	7.65	12.62	9.04	7.98	6.86	10	5.95	8.1	9.69	9.18
ENSMUSG00000025354	Dnajc14	brown	23.37	24.92	24.57	24.79	24.42	23.74	23.57	24.11	25.41	26.89	26.07	23.4	24.01	24.39	26.21	23.41
ENSMUSG00000025357	Dgka	brown	2.87	3.5	2.81	2.73	2.87	3.26	2.97	2.96	2.73	3.33	3.15	3.06	3.07	3.27	2.4	3.08
ENSMUSG00000025369	Smarcc2	brown	86.06	90.21	87.94	87.86	84.73	91.18	88.1	80.81	86.04	91.85	92.51	83.42	91.06	90.15	87.33	87.62
ENSMUSG00000025377	Tepsin	brown	4.62	4.41	4.83	4.64	4.47	4.95	5.08	4.16	4.48	4.67	5.52	4.67	5.59	5.01	4.77	4.49
ENSMUSG00000025384	Faap100	brown	2.89	2.75	2.71	3.29	2.31	2.89	3.09	2.19	2.91	2.99	3.17	2.99	2.89	3.12	2.79	3.38
ENSMUSG00000025422	Agap2	brown	194.52	195.86	195.69	190.88	183.15	197.08	198.68	159.98	193.61	206.71	208.72	177.91	221.53	207.14	192.11	198.13
ENSMUSG00000025428	Atp5a1	brown	424.68	437.43	446.23	440.15	424.12	444.36	438.1	412.17	453.47	443.85	464.85	427.25	485.29	450.97	449.17	433.18
ENSMUSG00000025429	Pstpip2	brown	3.76	4.22	3.77	4.22	5.36	4.16	5.04	4.73	4.08	4	3.88	4.4	4.08	4.98	3.82	4.78
ENSMUSG00000025451	Paip1	brown	33	32.09	30.87	28.26	34.59	28.54	32.31	33.52	30.89	29.29	27.02	31.17	32.77	27.52	27.88	27.2
ENSMUSG00000025464	Paox	brown	2.85	3.42	4.32	3.04	2.62	3.5	4.4	3.67	3.91	4.44	3.77	4.35	3.85	3.55	3.59	3.25
ENSMUSG00000025478	Dpysl4	brown	14.75	15.28	15.96	15.3	12.64	15.72	13.32	12.9	15.65	17.05	17.1	17.72	15.09	15.48	14.96	14.12
ENSMUSG00000025509	Pnpla2	brown	8.17	10.82	9.26	9	8.83	9.47	9.93	9.28	8.78	9.34	10.79	10.8	9.69	10.24	10.24	9.41
ENSMUSG00000025531	Chm	brown	6.16	5.12	5.17	5.32	8.05	6.22	4.93	7.87	5.33	4.89	4.06	5.83	3.83	4.54	5.61	5.1
ENSMUSG00000025537	Phkg1	brown	5.49	6.34	6.08	6.05	5.38	6.15	6.23	4.51	5.89	5.58	5.51	5.8	5.55	6.03	5.05	5.49
ENSMUSG00000025551	Fgf14	brown	11.61	11.24	10.83	9.7	12.2	10.98	10.63	12.7	10.92	10.86	10.47	11.62	9.55	9.89	11.03	10.81
ENSMUSG00000025576	Rbfox3	brown	115.98	126.61	115.97	118.46	110.02	113.55	114.23	104.43	120.58	124.14	122.24	111.74	124.88	123.15	129.08	122.06
ENSMUSG00000025597	Klhl4	brown	2.67	2.32	2.76	2.7	3.62	3.25	2.76	3.96	2.82	2.81	2.43	3.32	1.93	2.17	2.87	2.51
ENSMUSG00000025616	Usp16	brown	3.53	3.09	2.86	2.85	3.54	2.88	3.22	3.72	3.35	3.33	2.65	3.41	2.58	3.02	3.37	3.14
ENSMUSG00000025626	Phf6	brown	4.71	4.4	5.03	4.47	5.82	4.8	4.46	5.72	4.51	4.82	4.21	5.13	3.44	4.48	4.34	4.74
ENSMUSG00000025646	Atrip	brown	6.99	6.92	7.6	7.05	6.43	6.27	7.33	6.94	7.51	7.76	8.3	7.76	7.13	7.39	7.84	7.29
ENSMUSG00000025702	Marchf8	brown	18.27	17.78	17.65	18.26	15.17	17.82	17.29	16.29	23.23	17.7	17.13	17.02	17.58	17.73	15.83	16.35
ENSMUSG00000025738	Fbxl16	brown	319.15	309.98	312.44	308.29	293.65	319.55	320.68	264.01	317.06	338.76	339.58	311.81	353.37	322.06	327.14	314.57
ENSMUSG00000025743	Sdc3	brown	55.61	52.78	56.94	57.16	51.53	55.92	55.47	52.56	55.9	57.38	59.9	53.94	63.2	61.26	54.57	58.6
ENSMUSG00000025757	Hspa4l	brown	25.37	23.18	23.05	21.52	27.69	23.37	21.9	27.37	24.21	22.88	19.61	26.3	19.96	22.59	25.61	21.61
ENSMUSG00000025766	D3Ertd751e	brown	1.76	2.34	1.84	1.47	2.32	2.23	1.73	2.26	2.81	1.82	1.39	2.04	1.69	2.43	2.1	1.61
ENSMUSG00000025777	Gdap1	brown	20.33	17.82	18.3	18.86	22.2	19.17	17.84	23.01	18.72	17.57	16.94	21.16	15.22	16.43	18.43	17.07
ENSMUSG00000025786	Zdhhc3	brown	27.95	27.63	28.01	29.65	25.44	27.87	29.15	28.16	27.53	30.07	27.86	26.46	27.61	28.08	28.68	27.18
ENSMUSG00000025810	Nrp1	brown	5.43	4.46	5.03	5.3	5.91	5.3	5.74	6.53	4.66	5.33	4.91	5.66	5.18	6.39	5.71	6.45
ENSMUSG00000025821	Zfp282	brown	3.14	3.53	3.51	3.63	2.87	3.39	3.61	2.97	3.33	3.67	3.47	3.17	3.75	3.46	3.28	3.45
ENSMUSG00000025860	Xiap	brown	11.05	10.29	10.08	10.3	13.44	11.37	11.46	14.45	10.66	11.81	9.17	13.63	7.9	10.04	9.68	10.41
ENSMUSG00000025871	4833439L19Rik	brown	64.03	63.61	69.69	68.7	63.82	66.54	62.35	61.66	61.51	65.07	70.51	69.02	65.21	65.29	66.27	66.84
ENSMUSG00000025892	Gria4	brown	18.18	14.96	15.98	15.11	19.67	17.91	15.47	19.75	16.45	15.81	14.76	18.22	11.45	14.65	15.66	15.26
ENSMUSG00000025899	Alkbh8	brown	4.28	3.47	3.73	3.47	4.86	3.89	3.85	4.7	3.89	4.29	2.84	4.45	2.94	3.21	4.18	4.39
ENSMUSG00000025907	Rb1cc1	brown	10.49	9.35	10.89	8.1	13.2	12.05	8.87	14.58	11.54	9.14	5.98	10.9	7.65	9.12	9.1	9.02
ENSMUSG00000025909	Sntg1	brown	5.72	5.41	4.78	4.74	4.9	4.56	5.31	5.42	4.8	5.72	4.15	5.99	5.23	5.24	5.31	5.24
ENSMUSG00000025915	Sgk3	brown	3.41	2.4	2.92	3.01	3.46	2.99	2.79	3.49	2.94	2.66	2.82	3.27	2.13	3.03	2.95	2.84
ENSMUSG00000025940	Tmem70	brown	18.26	16.59	17.34	18.26	18.83	18.55	15.61	19.17	17.69	18.1	16.62	18.58	17.21	17.15	17.83	16.59
ENSMUSG00000025949	Pikfyve	brown	4.28	3.69	4.15	4.36	5.19	4.31	4.07	5.12	4.14	3.91	3.66	4.5	3.86	4.24	4.16	4.43
ENSMUSG00000025958	Creb1	brown	5.14	3.97	4.13	4.67	6.13	4.67	4.08	5.03	4.01	4.38	3.7	4.58	3.36	5.03	4.51	5.16
ENSMUSG00000025959	Klf7	brown	6.65	5.8	5.53	5.77	6.27	6.13	7.01	6.82	5.79	5.8	5.24	6.42	5.21	5.35	6.04	6.11
ENSMUSG00000025962	Fastkd2	brown	3.73	3.49	3.56	3.95	4.21	4.03	3.88	4.51	4.38	3.69	3.53	3.33	3.87	3.68	4.05	3.16
ENSMUSG00000025979	Mob4	brown	15.03	13.46	12.3	13.51	18.02	15.03	13.04	17.8	12.94	11.83	11.6	15.17	9.51	12.12	13.41	12.49
ENSMUSG00000025980	Hspd1	brown	63.29	64.15	63.48	63.18	70.39	61.58	63.47	70.51	62.34	60.87	58.05	66.52	55.45	61.22	63.35	64.01
ENSMUSG00000025986	Slc39a10	brown	47.07	46.37	46.35	43.83	54.81	44.89	41.68	49.41	43.53	39.27	37.05	43.59	37.35	41.84	43.83	41.66
ENSMUSG00000026004	Kansl1l	brown	2.07	1.7	1.33	1.52	1.91	1.62	1.59	1.95	1.56	1.56	1.34	1.86	1.33	1.58	1.35	1.62
ENSMUSG00000026005	Rpe	brown	8.29	5.6	6.42	6.4	7.02	8.42	5.79	8.42	5.76	6.45	5.78	6.63	4.7	5.16	6.03	7.15
ENSMUSG00000026020	Nop58	brown	8.02	9.93	7.28	9.49	13.39	8.32	10.82	15.28	8.5	6.99	8.11	11.31	4.6	7.04	10.18	9.45
ENSMUSG00000026027	Stradb	brown	15.16	14.5	16.44	15.06	14.09	17.36	14.88	14.08	14.17	15.22	15.91	16.57	15.76	13.89	14.51	14.43
ENSMUSG00000026034	Clk1	brown	12.92	11.59	11.46	11.44	13.32	11.67	12.52	14.13	11.07	8.75	9.28	15.46	7.79	9.55	9.08	9.71
ENSMUSG00000026037	Orc2	brown	9.3	9.91	8.75	8.62	8.45	8.25	9.35	12.23	10.3	6.14	5.78	10.38	7.29	6.27	7.32	7.08
ENSMUSG00000026047	Poglut2	brown	1.38	1.95	1.96	1.46	1.49	1.48	1.71	1.44	1.47	1.72	1.91	1.78	1.45	1.47	1.96	2.03
ENSMUSG00000026049	Tex30	brown	2.91	2.16	2.16	2.22	3.16	2.87	3.1	2.95	2.35	2.31	2.08	3.19	1.78	2.46	2.92	2.18
ENSMUSG00000026083	Eif5b	brown	6.7	5.85	6.03	6.24	8.04	6.59	5.62	7.91	6.18	5.6	4.97	6.69	4.96	5.5	6.2	6.36
ENSMUSG00000026096	Osgepl1	brown	5.74	5.17	5.64	5.19	5.9	5.6	5.07	5.05	5.91	4.75	4.88	6.02	5.4	5.18	5.18	4.82
ENSMUSG00000026104	Stat1	brown	8.37	9.93	8.6	9.25	7.63	8.15	7.98	8.57	7.89	9.53	9.9	7.64	8.62	8.36	8.96	8.58
ENSMUSG00000026109	Tmeff2	brown	17.97	16.74	17.72	16.85	18.72	17.69	17.09	18.42	17.36	16.96	17.67	16.96	15.83	17.57	17.41	17.58
ENSMUSG00000026123	Plekhb2	brown	113.06	119.97	125.29	120.72	115.49	116.28	116.85	113.66	123.17	120.94	123.84	114.71	122.66	122.2	116.93	121.81
ENSMUSG00000026131	Dst	brown	33.23	29.88	30.71	31.07	33.65	31.65	29.78	32.27	31.36	29.67	28.65	31.3	31.19	33.68	30.49	32.84
ENSMUSG00000026153	Fam135a	brown	3.41	2.21	2.99	2.75	3.73	3.81	2.75	3.91	2.97	2.55	2.21	3.66	2.34	2.58	3.85	2.44
ENSMUSG00000026158	Ogfrl1	brown	19.54	18.02	18.64	17.53	22.43	17.98	16.51	22.89	18.06	16.26	14.85	19.15	12.3	14.62	16.91	18.1
ENSMUSG00000026173	Plcd4	brown	3.99	5.09	4.71	4.83	4.3	4.41	4.92	4.56	4.84	5.07	4.35	4.93	4.85	4.61	4.94	5.37
ENSMUSG00000026185	Igfbp5	brown	36.06	41.26	41.49	38.77	37.91	39.5	39.91	35.63	40.48	41.8	44.66	41.08	36.93	37.99	34.31	41.58
ENSMUSG00000026192	Atic	brown	11.81	11.92	11.9	11.72	10.41	12.98	13.09	11.4	12.62	12.94	13.22	11.64	12.58	12.58	11.64	11.98
ENSMUSG00000026234	Ncl	brown	23.86	24.38	21.86	22.89	28.54	23.53	22.03	28.44	22.68	21.47	20.45	26.46	18.08	22.74	22.6	23
ENSMUSG00000026311	Asb1	brown	14.19	13.86	15.39	13.53	12.25	14.46	14.32	13.41	13.77	15.08	15.03	13.16	13.89	13.91	13.82	13.94
ENSMUSG00000026312	Cdh7	brown	4.35	3.34	4.47	3.89	3.77	4.39	2.89	4.79	4.21	4.35	3.19	4.24	4.38	3.98	4.51	4.07
ENSMUSG00000026322	Htr4	brown	2.09	1.05	0.55	1.39	1.43	1.21	1.25	1.77	1.06	1.06	1.52	1.69	1.14	1.45	1.44	1.53
ENSMUSG00000026333	Gin1	brown	1.96	1.93	1.92	2.6	2.79	2.25	1.15	2.38	1.6	2.51	1.88	2.29	2.31	2.22	1.62	2.49
ENSMUSG00000026335	Pam	brown	60.32	63.15	64.43	60.83	58.24	60.79	61.27	61.15	63.67	64.9	63.27	60.13	62.4	60.57	59.86	63.03
ENSMUSG00000026361	Cdc73	brown	2.82	2.57	2.57	2.6	3.23	2.84	2.49	3.52	2.54	2.31	2.15	2.84	1.89	2.26	2.45	2.79
ENSMUSG00000026377	Nifk	brown	18.29	14.22	15.39	15.09	14.99	14.9	14.84	16.51	15.3	15.21	15.53	15.11	15.69	14.05	15.35	13.94
ENSMUSG00000026384	Ptpn4	brown	7.61	6.56	6.22	6.89	8.63	7	5.84	8.85	6.13	6.51	4.46	7.01	4.36	6.02	6.46	6.11
ENSMUSG00000026425	Srgap2	brown	18.34	17.4	18.39	17.28	15.49	16.6	17.71	16.4	16.36	18.08	17.24	17.89	16.91	18.06	17.35	17.93
ENSMUSG00000026426	Arl8a	brown	108.1	104.14	106.2	108.4	100.75	105.01	111.3	100.36	105.54	104.14	112.19	106.36	105.87	102.93	100.35	107.19
ENSMUSG00000026473	Glul	brown	643.58	748.37	774.64	722.19	733.37	654.74	769.68	683.55	762.45	814.24	793.81	752.01	743.45	741.71	707.08	740.26
ENSMUSG00000026478	Lamc1	brown	5.4	5.07	5.67	5.59	4.87	4.94	5.5	4.86	5.11	5.64	5.91	5.64	5.33	5.3	4.82	5.74
ENSMUSG00000026480	Ncf2	brown	1.72	1.68	2.09	2.34	2.18	1.72	1.88	2.12	1.9	2.88	2.42	1.7	2.21	1.64	2.1	2.4
ENSMUSG00000026490	Cdc42bpa	brown	41.49	33.84	39.2	32.15	40.17	38.09	35.62	38.47	33.26	35	28	38.97	32.88	34.51	37.3	34.07
ENSMUSG00000026491	Ahctf1	brown	6.36	4.3	5.1	4.98	6.06	5.09	4.95	6.72	5.42	5.88	4.74	6.99	4.16	5.04	5.44	5.01
ENSMUSG00000026492	Tfb2m	brown	6.36	6.59	5.96	6.26	8.82	5.69	6.56	7.8	6.81	5.98	5.48	7.35	4.96	5.69	7.05	5.78
ENSMUSG00000026495	Efcab2	brown	2.44	2.6	2.12	2.36	2.99	2.49	2.18	3.28	2.29	1.94	2.31	2.43	2.03	2.14	2.3	2.28
ENSMUSG00000026527	Rgs7	brown	38	36.8	36.71	36.37	38.74	39.37	39.27	40.44	38.67	37.1	35.08	39.24	36.78	35.76	38.61	35.74
ENSMUSG00000026553	Copa	brown	66.37	72.52	71.53	70.02	65.27	68.34	70.94	66.1	70.86	72.01	73.95	68.87	73.32	70.96	65.77	70.86
ENSMUSG00000026554	Dcaf8	brown	56.89	58.4	61.19	59.6	56.06	61.2	59.04	58.03	59.4	59.68	60.44	57.51	61.79	60.59	59.17	60.92
ENSMUSG00000026594	Ralgps2	brown	6.16	4.99	4.82	6.13	5.87	6	5.42	6.22	5.32	5.28	4.98	6.02	4.98	5.05	5.69	5
ENSMUSG00000026604	Ptpn14	brown	2	1.99	2.64	2.5	2.12	2.34	2.13	2.2	2.36	2.36	2.65	2.35	2.38	2.46	1.84	2.07
ENSMUSG00000026610	Esrrg	brown	5.46	5.09	4.75	5.13	5.39	4.87	5.05	6.22	4.89	4.77	4.28	6.31	4.49	5.19	5.16	5.62
ENSMUSG00000026615	Eprs	brown	13.61	12.82	13.24	15.26	15.43	14.03	14.93	15.78	13.49	13.4	12.67	15.47	12.49	14.02	14.5	15.17
ENSMUSG00000026620	Mark1	brown	25.03	25.79	23.89	24.88	22.96	26.7	23.96	23.74	25.1	24.83	24.74	24.49	24.66	23.85	24.15	22.84
ENSMUSG00000026623	Lpgat1	brown	35.65	33.64	33.51	33.35	40.44	36.35	32.7	39.45	34.14	34.35	29.91	37.2	27.1	31.91	34.09	34.89
ENSMUSG00000026663	Atf6	brown	12.59	11.94	11.85	12.83	13.61	12.41	12.01	13.81	12.33	12.59	11.64	12.96	10.72	12.86	12.9	13.13
ENSMUSG00000026678	Rgs5	brown	15.97	16.03	14.65	17.32	17.78	14.57	15.71	16.79	13.88	13.67	12.97	17.44	12.34	13.61	16.02	15.54
ENSMUSG00000026697	Myoc	brown	11.6	12.68	13.3	14.22	12.26	14.79	13.21	12.38	14.48	15.13	15.29	14.5	15.61	14.05	12.18	15.53
ENSMUSG00000026721	Rabgap1l	brown	22.47	22.91	20.33	21.09	25.78	22.86	18.75	26.27	22.2	19.48	15.44	21.76	16.43	20.45	20.59	19.91
ENSMUSG00000026775	Yme1l1	brown	10.05	8.94	8.79	8.58	12.54	9.84	8.9	13.26	9.16	7.81	6.98	10.51	7.64	8.9	9.65	8.75
ENSMUSG00000026781	Acbd5	brown	12.06	9.7	10.11	10.39	12.86	10.03	9.25	12.54	10.3	8.87	7.94	12.21	8.12	9.28	10.55	10.64
ENSMUSG00000026782	Abi2	brown	44.19	42.48	43.98	42.19	47.23	43.78	41.56	43.42	44.1	42.04	39.09	44.27	38.4	41.14	43.68	42.68
ENSMUSG00000026797	Stxbp1	brown	327.2	340.22	332.31	325.6	302.34	325.53	326.3	296.51	343.22	345.35	351.85	319.61	355.01	335.98	322.63	319.36
ENSMUSG00000026830	Ermn	brown	12.06	10.14	9.97	9.36	15.92	11.37	11.15	15.95	10.83	9.12	8.98	12.49	8.5	10.16	12.72	11.29
ENSMUSG00000026834	Acvr1c	brown	2.65	1.83	1.92	1.93	2.44	2.4	1.67	2.45	1.86	1.53	1.7	2.09	1.35	1.96	2.29	2.16
ENSMUSG00000026854	Usp20	brown	18.2	21.21	20.12	19.85	18.96	21.33	18.69	17.2	20.29	21.92	21.44	19.19	21.69	21.61	20.39	21.73
ENSMUSG00000026872	Zeb2	brown	22.33	21.54	20.95	21.07	25.41	24.02	22.92	24.33	20.13	20.68	20.18	23.3	20.52	23.71	23.28	22.36
ENSMUSG00000026888	Grb14	brown	9.38	9.38	9.61	9.54	9.58	8.57	10.35	9.68	10.36	11.17	11.13	9.98	10	8.57	10.25	9.37
ENSMUSG00000026904	Slc4a10	brown	34.51	32.19	33.17	33.22	39.81	35.55	33.57	41.84	33.89	32.9	30.32	37.52	26.99	32.56	33.4	33.36
ENSMUSG00000026915	Strbp	brown	17.16	16.23	17.37	17.47	18.63	16.29	16.38	21.19	16.72	14.42	14.98	18.65	13.51	17.52	17.45	15.24
ENSMUSG00000026925	Inpp5e	brown	6.98	7.38	6.48	6.94	5.98	6.71	7.45	6.59	6.78	6.87	8.15	7.01	7.25	7.33	6.75	7
ENSMUSG00000026930	Gpsm1	brown	18.79	16.28	19.53	18.5	15.61	18.16	18.48	15.44	17.38	18.7	23.62	19	18.43	19.88	14.93	14.93
ENSMUSG00000026977	Marchf7	brown	7.09	7.79	7.65	8.06	11.28	9.44	7.15	11.31	9.32	8.61	5.52	10.17	8.23	7.7	9.91	6.78
ENSMUSG00000026986	Hnmt	brown	10.16	9.83	8.72	9.69	12.24	8.47	8.34	11.79	10.08	10.7	9.01	11.35	7.87	8.49	10.51	8.37
ENSMUSG00000027002	Nckap1	brown	108.92	108.9	106.51	110.03	123.72	107.73	104.27	122.09	104.02	103.82	96.96	111.76	93.72	102.12	107.68	110.15
ENSMUSG00000027067	Ssrp1	brown	37.13	37.68	37.03	39.13	35.82	38.25	36.52	35.98	36.96	39	38.74	36.11	37.6	37.01	37.57	39.13
ENSMUSG00000027091	Zc3h15	brown	24.7	22.61	22.82	24.26	30.33	22.78	21.91	29.37	22.92	20.17	18.15	25.73	17.22	22.11	23.22	24.56
ENSMUSG00000027104	Atf2	brown	32.44	29.54	29.07	31.53	33.64	30.42	28.08	37.22	31.07	30.72	27.53	32.14	25.89	28.83	32.24	30.57
ENSMUSG00000027109	Sp3	brown	7.47	7.83	7.54	7.35	9.3	7.68	7.62	9.38	7.43	6.99	5.91	8.21	5.59	6.19	7.74	7.52
ENSMUSG00000027122	Arl14ep	brown	7.36	6.47	6.4	7.35	7.34	6.06	7.69	8.05	6.13	5.82	5.62	7.8	5.58	6.28	6.66	6.15
ENSMUSG00000027162	Lin7c	brown	9.96	9.19	9.8	10.3	12.65	10.69	10.07	13.24	9.81	9.4	8.24	11.47	6.22	7.93	9.54	9.75
ENSMUSG00000027176	Cstf3	brown	5.83	5.92	6.1	6.13	5.39	5.81	5.36	5.06	5.83	6.1	6.08	6.1	5.54	5.91	5.46	5.63
ENSMUSG00000027184	Caprin1	brown	60.27	61.98	65.16	62.7	70.1	61.4	63.33	68.98	63.45	61.72	61.13	71.04	57.19	60.85	65.1	63.82
ENSMUSG00000027201	Myef2	brown	15.32	13.24	14.76	15.69	17.57	14.67	14.7	17.46	13.99	11.95	11.76	15.8	11.69	12.94	13.7	12.6
ENSMUSG00000027206	Cops2	brown	23.24	18.51	18.25	17.39	24	17.82	18.93	29.73	17.48	17.07	14.54	22.63	16.08	18.43	19.58	17.27
ENSMUSG00000027236	Eif3j1	brown	5.49	5.8	5.75	5.93	6.63	4.73	5.49	7.05	5.82	5.24	4.42	5.42	4.67	5.54	6.07	5.56
ENSMUSG00000027244	Atg13	brown	31.4	32.03	32.28	31.5	28.99	32.81	32.09	31.1	33.76	33.31	33.76	32.19	31.43	33.23	32.87	31.3
ENSMUSG00000027253	Lrp4	brown	5.24	6.12	6.53	5.48	5.54	5.58	5.59	4.71	5.67	6.39	6.13	5.1	6.02	5.94	4.74	5.56
ENSMUSG00000027257	Pacsin3	brown	13.33	17.43	16.26	14.32	16.47	17.07	16.12	15.66	16.27	17.46	17.3	16.15	17.96	15.82	13.43	17.57
ENSMUSG00000027273	Snap25	brown	947.1	998.08	938.75	933.95	1080.82	902.85	942.32	1029.82	956.08	914.31	850.59	978.69	806.71	883	1005.32	937.01
ENSMUSG00000027284	Cdan1	brown	2.46	2.29	3.42	3.04	2.28	2.95	3.14	3	3.18	3.3	2.7	2.81	2.9	2.95	2.57	2.79
ENSMUSG00000027288	Zfp106	brown	33.49	30.43	31.64	33.09	35.45	33.31	31.63	34.48	32.53	31.67	29.13	33.67	28.03	30.38	32.88	32.77
ENSMUSG00000027291	Vps39	brown	24.31	24.41	23.93	24.38	21.77	24.37	23.9	22.4	24.05	24.16	24.93	22.35	24.61	23.98	23.58	23.8
ENSMUSG00000027301	Oxt	brown	0.47	0.09	0.2	0.42	0.09	0.1	0.18	2.17	0	0.09	0.34	0.26	0.17	1.55	0	0.99
ENSMUSG00000027309	4930402H24Rik	brown	16.31	15.96	16.93	15.62	15.74	14.57	17.58	16.33	15.24	17.76	20.26	16.71	17.97	14.75	14.98	15.61
ENSMUSG00000027329	Spef1	brown	2.9	2.63	3.55	3.23	2.86	2.78	2.85	2.6	3.44	3.14	3.67	2.55	3.2	2.83	2.71	3.76
ENSMUSG00000027340	Slc23a2	brown	39.01	42.97	44.12	47.65	43.54	44.36	48.17	43.23	44.97	49.86	51.07	46.5	43.52	44.99	42.92	43.19
ENSMUSG00000027357	Crls1	brown	10.91	10.23	11.45	11.94	11.81	11.11	10.7	12.94	10.63	9.64	10.2	10.97	9.69	11.6	11.06	11.04
ENSMUSG00000027365	Trpm7	brown	3.34	2.82	2.74	3.09	3.41	3.25	3.02	3.79	3.07	2.45	2.63	3.38	2.2	2.52	3.03	2.99
ENSMUSG00000027366	Sppl2a	brown	7.08	5.43	6.36	5.89	6.7	5.34	4.99	6.82	4.74	5.49	4.74	6.31	4.38	4.95	5.5	5.79
ENSMUSG00000027367	Stard7	brown	39.03	39.95	40.65	39.63	37.98	41.74	38.13	38.16	41.56	41.07	40.53	39.38	39.82	37.53	38.63	38.62
ENSMUSG00000027397	Slc20a1	brown	36.15	34.93	40.15	37.62	32.01	33.75	37.34	33.62	34.93	36.59	38.53	34.45	34.09	33	34.25	36.95
ENSMUSG00000027425	Kat14	brown	10.91	11.85	11.19	11.74	11.1	11.27	11.62	11.09	13.38	11.5	12.76	11.26	11.59	11.61	11.11	12.91
ENSMUSG00000027428	Rbbp9	brown	15.05	12.41	13.32	12.74	14.84	12.33	12.76	14.8	13.34	13.15	12.15	13.69	12.15	11.71	12.64	11.36
ENSMUSG00000027430	Dtd1	brown	34.35	36.59	35.02	34.01	33.25	33.28	34.54	35.43	36.62	34.01	36.62	34.28	35.59	31.91	34.28	35.41
ENSMUSG00000027457	Snph	brown	92.97	97.48	102.88	106.45	91.79	92.94	97.19	77.69	95.48	98.49	99.42	88.11	103.81	108.88	100.55	96.09
ENSMUSG00000027465	Tbc1d20	brown	22.67	23.11	25.1	25.44	22.99	25.16	25.06	21.89	24.54	23.87	24.83	23.26	24.16	23.81	23.59	23.96
ENSMUSG00000027533	Fabp5	brown	58.58	65.2	68.96	59.78	60.55	63.33	64.16	67.16	67.12	71.52	70.3	68.41	65.99	67.71	62.76	68.87
ENSMUSG00000027550	Lrrcc1	brown	1.77	2.06	1.54	1.38	2.15	2	1.93	2.02	1.71	1.19	1.09	1.69	1.04	1.57	1.49	1.63
ENSMUSG00000027569	Mrgbp	brown	5.22	4.54	4.67	4.71	4.82	5.75	5.42	4.62	5.43	4.47	4.04	4.68	4.65	4.86	5.45	5.53
ENSMUSG00000027605	Acss2	brown	19.52	18.35	20.38	19.68	17.96	20.16	18.67	17.26	20.96	20.8	18.75	18.83	19.28	18.93	18.04	18.23
ENSMUSG00000027620	Rbm39	brown	33.32	27.35	28.95	32.22	35.85	31.54	31.82	38.29	27.5	27.14	24.83	35.87	22.6	26.05	30.77	30.6
ENSMUSG00000027624	Epb41l1	brown	104.17	107.28	112.54	104.2	101.28	109.67	105.25	91.79	102.55	112.87	106.14	101.38	114.15	108.93	105.17	107.52
ENSMUSG00000027630	Tbl1xr1	brown	9.86	9.14	7.83	7.76	9.41	7.92	7.16	12.4	7.36	8.42	8.3	8.24	5.99	7.21	6.91	7.77
ENSMUSG00000027634	Ndrg3	brown	261.56	277.54	273.53	265.65	249.16	263.68	250.31	246.34	283.1	282.1	264.91	257.84	273.28	260.56	259.53	267.64
ENSMUSG00000027650	Tti1	brown	6.82	7.94	6.8	7.54	6.17	6.68	7.18	6.73	7.4	7.17	7.55	6.97	6.37	6.71	7.36	7.16
ENSMUSG00000027655	Dhx35	brown	4.05	4.65	4.39	4.48	3.74	4.46	4.22	4.5	3.99	4.58	4.35	4.12	4.53	4.33	4.1	3.7
ENSMUSG00000027660	Skil	brown	10.06	9.62	9.02	11.07	10.86	10.64	8.4	10.71	8.35	8.89	8.13	10.94	7.69	9.15	9.54	10.63
ENSMUSG00000027665	Pik3ca	brown	7.41	5.97	6.56	6.29	7.71	6.34	6.86	8.26	6.53	6.53	6.36	7.23	5.87	6.49	7.22	7.41
ENSMUSG00000027669	Gnb4	brown	12.4	12.44	13.45	10.77	10.45	12.42	10.37	10.99	11.17	13.02	12.52	11.4	13.01	9.22	10.81	9.9
ENSMUSG00000027678	Ncoa3	brown	6.28	5.7	6.02	6.09	5.49	6.7	5.73	5.72	6.13	6.76	6.22	6.09	5.97	6.08	6.14	5.84
ENSMUSG00000027679	Dnajc19	brown	16.96	14.73	17.29	17.11	17.37	17.78	16.92	18.06	16.94	15.82	15.66	17.46	17.68	17.59	16.1	14.24
ENSMUSG00000027680	Fxr1	brown	14.63	13.25	12.49	12.8	15.78	12.93	11.99	17.07	12.94	11.98	11.4	15.45	10.58	12.35	14.38	12.56
ENSMUSG00000027698	Nceh1	brown	28.68	28.47	29.04	29.62	34.45	29.26	30.82	32.73	30.22	29.98	29.44	31.57	26.74	29	29.66	31.64
ENSMUSG00000027706	Sec62	brown	23.54	20.76	19.19	19.98	26.5	20.74	19.9	26.51	18.88	18.52	17.01	22.52	13.95	16.93	21.35	21.66
ENSMUSG00000027708	Dcun1d1	brown	13.23	10.68	10.32	13.1	15.55	9.91	9.04	16.25	11.44	11.54	8.8	13.07	11.02	10.21	9.33	11.15
ENSMUSG00000027722	Spata5	brown	4.31	3.95	3.92	4.11	4.55	3.92	4.31	4.63	3.71	3.38	3.38	4.3	3.74	4.06	3.93	4.08
ENSMUSG00000027746	Ufm1	brown	11.05	9.51	10.72	10.61	12.33	10.68	10.25	12.18	10.31	10.91	9.89	11.52	9.1	9.81	11.16	9.96
ENSMUSG00000027763	Mbnl1	brown	9.49	8.02	9.2	9.94	12.35	9.84	9.35	10.76	9.91	10.48	7.36	10.74	9.9	9.84	9.82	10.09
ENSMUSG00000027770	Dhx36	brown	10.11	9.19	9.42	9.88	11.08	10.28	9.32	12.34	9.5	9.03	9.1	10.95	7.77	9.15	10.01	9.14
ENSMUSG00000027778	Ift80	brown	4.97	4.61	4.19	4.22	5.37	4.53	4.43	5.51	3.97	3.58	3.8	4.96	4	4.05	4.16	4.83
ENSMUSG00000027799	Nbea	brown	31.28	28.72	28.73	29.64	30.17	30.76	27.97	30.37	30.61	28.34	26.66	29.1	26.4	28.94	30.26	30.41
ENSMUSG00000027820	Mme	brown	2.28	1.66	1.93	1.93	2.28	1.82	1.91	2.14	1.5	1.76	1.44	1.76	1.61	1.62	2.46	1.68
ENSMUSG00000027823	Gmps	brown	7.28	5.66	6.07	6.3	7.57	6.14	5.96	7.95	6.68	5.76	5.25	7.2	4.86	5.9	6.19	5.92
ENSMUSG00000027835	Pdcd10	brown	20.39	19.08	18.97	19.2	20.82	18.41	19.57	23.31	19.49	18.08	17.53	21.64	16.22	17.61	17.47	18.37
ENSMUSG00000027845	Dclre1b	brown	1.91	2.59	2.22	1.97	1.68	2.59	2.45	2.48	2.46	2.39	2.75	2.23	2.34	2.62	2.35	1.99
ENSMUSG00000027848	Olfml3	brown	4.33	4.75	4.78	5.47	3.86	4.22	3.87	3.76	4.36	4.87	5.1	4.77	4.93	4.93	4.48	4.51
ENSMUSG00000027882	Stxbp3	brown	6.04	5.56	5.51	5.17	6.5	5.57	5.05	6.86	5.61	5.24	5.61	6.85	4.82	5.08	5.59	6.1
ENSMUSG00000027933	Ints3	brown	17.82	18.26	18.13	17.94	16.23	17.09	17.4	15.83	18.07	17.9	18.02	17.33	18.45	18.21	17.54	18.62
ENSMUSG00000027965	Olfm3	brown	5.69	5.15	4.84	5.15	6.05	5.09	4.54	6.74	4.43	5.15	3.54	5.65	4.61	5.78	5.82	5.46
ENSMUSG00000027977	Ndst3	brown	3.27	2.86	3.16	2.86	3.37	3.2	2.99	3.65	3.34	3.02	2.51	3.16	2.3	3.29	2.93	3.23
ENSMUSG00000027981	Rnpc3	brown	2.32	1.81	3.04	2.12	3.42	2.61	2.3	3.67	2.84	2.32	2.61	3.69	1.71	2.19	2.66	2.15
ENSMUSG00000027993	Trim2	brown	34.6	29.06	29.58	31.96	36.4	32.25	31.82	37.78	29.34	28.14	27.69	32.95	26.74	33.35	33.63	32.12
ENSMUSG00000028004	Npy2r	brown	4.46	4.09	3.75	3.84	4.3	4.39	4.39	5.32	4.64	3.68	4.03	4.07	3.8	4.57	3.88	4.45
ENSMUSG00000028010	Gar1	brown	5.49	5.63	5.08	6.11	4.78	4.84	6.01	5.25	5.56	5.29	6.66	3.67	5.98	5.26	3.97	6.08
ENSMUSG00000028019	Pdgfc	brown	2.64	2.95	2.8	2.08	2.1	2.63	2.17	2.58	2.61	2.79	2.93	2.54	2.43	2.53	2.37	2.27
ENSMUSG00000028033	Kcnq5	brown	15.57	16.38	15.64	15.81	17.12	17.25	15.65	15.33	15.59	16.89	15.37	16.76	15.6	16.75	17.38	15.94
ENSMUSG00000028053	Ash1l	brown	14.1	12.98	12.51	12.21	14.19	14.16	12.88	14.53	12.96	12.27	11.11	12.97	10.85	12.6	12.85	14.09
ENSMUSG00000028063	Lmna	brown	18.26	19.24	17.79	18.88	15.78	17.9	18.79	17.54	19.28	18.29	20.41	16.2	20.89	20.02	19.86	20.02
ENSMUSG00000028078	Dclk2	brown	27.11	26.66	27.71	27.38	23.36	26.97	26.15	22.85	26.53	28.43	28.9	27	26.4	24.97	26.19	25.7
ENSMUSG00000028082	Sh3d19	brown	2.82	2.37	2.96	3	2.96	3.08	3.13	3.27	2.74	2.92	2.4	3.61	2.96	2.91	3.75	3.77
ENSMUSG00000028086	Fbxw7	brown	43.77	46.82	43.63	42.82	52.45	46.59	41.23	49.62	46.39	43.97	39.91	45.51	41.52	41.45	46.53	43.51
ENSMUSG00000028096	Gpr89	brown	9.64	9.45	9.84	9.76	10.85	10.34	10.64	11.11	9.54	10.18	9.15	10.87	10.26	10.49	10.66	10.24
ENSMUSG00000028101	Pias3	brown	8.14	9.42	10.14	9.49	9.21	8.3	8.79	8.11	9.35	10.56	9.27	7.5	9.41	9.21	8.9	9.53
ENSMUSG00000028114	Mettl14	brown	5.34	5.73	5.5	5.41	6.48	5.59	5.79	6.34	5.76	5.11	4.73	5.92	4.66	4.41	5.57	5.73
ENSMUSG00000028132	Tlcd4	brown	8.73	7.86	7.23	8.02	9.42	9.19	6.95	10.39	8.17	6.57	6.68	9.47	6.27	7.92	9.05	8.25
ENSMUSG00000028149	Rap1gds1	brown	126.58	135.93	132.4	127.89	126.02	131.52	129.42	127.62	135.82	143.16	132.77	131.97	130.86	125.53	136.06	136.05
ENSMUSG00000028161	Ppp3ca	brown	258.52	250.82	243.1	246.55	292.57	246.25	238.1	278.14	244.27	237.68	206.25	260.41	212.6	244.43	281.92	252.02
ENSMUSG00000028163	Nfkb1	brown	4.67	4.86	5.65	5.48	4.31	4.57	5.21	4.75	4.47	5.15	5.37	4.78	4.91	5.64	4.85	5.73
ENSMUSG00000028180	Zranb2	brown	22.61	21.14	22.46	20.53	31.53	20.71	21.45	27.71	20.22	18.07	17.56	26.95	16.92	20.75	21.92	23.33
ENSMUSG00000028187	Rpf1	brown	5.33	4.73	4.13	5.52	5.46	5.22	4.95	5.63	4.69	4.27	4.17	5.35	4.2	4.57	5.29	5.48
ENSMUSG00000028194	Ddah1	brown	35.65	37.9	39.77	38.15	35.26	35.22	36.91	32.83	36.9	40.62	40.09	37.63	36.28	37.45	34	38.09
ENSMUSG00000028218	Cibar1	brown	20.31	21.64	20.45	21.15	21.13	21.62	20.58	24.54	20.89	18.47	19.44	22.68	17.77	20.28	19.3	18.65
ENSMUSG00000028224	Nbn	brown	4.58	4.68	3.69	5.25	5.72	4.64	4.96	5.25	4.73	4.21	3.46	4.58	3.39	4.42	4.76	3.89
ENSMUSG00000028226	Mmp16	brown	3.76	3.01	3.06	3.33	3.01	3.56	2.92	3.29	2.84	2.93	2.69	3.2	2.8	3.22	3.8	2.98
ENSMUSG00000028233	Tgs1	brown	4.91	4.54	4.29	5.07	5.33	4.71	5.5	6.72	4.97	4.76	4.57	5.55	3.2	4.46	5.31	4.71
ENSMUSG00000028243	Ubxn2b	brown	6.16	5.33	5.26	5.27	7.03	5.32	5.49	6.28	5.63	5.57	4.55	5.65	3.99	5.1	6.13	5.43
ENSMUSG00000028248	Pnisr	brown	9.58	10.66	10.02	9.16	12.01	11.71	9.34	11.89	9.24	8.4	8.59	10.87	7.22	7.92	9	9.15
ENSMUSG00000028251	Tstd3	brown	10.06	9.9	10.32	8.84	10.21	8.95	9.02	11.36	9.39	8.94	8.62	10.32	7.97	8.07	10.47	10.59
ENSMUSG00000028252	Ccnc	brown	8.08	6.81	7.42	7.63	9.15	7.08	7.21	9.49	7.26	5.94	5.29	7.92	5.04	6.2	6.5	6.75
ENSMUSG00000028261	Ndufaf4	brown	4.13	3.31	3.62	4.19	4.89	4.07	3.9	5.14	4.14	3.4	3.92	4.6	2.73	4.14	3.59	3.58
ENSMUSG00000028270	Gbp2	brown	1.42	2.48	2.09	2.29	2.04	1.95	1.7	1.85	2.18	2.1	2.26	1.4	1.79	2.07	1.88	2.14
ENSMUSG00000028274	Rngtt	brown	4.55	4.13	4.03	3.92	4.99	3.99	3.92	4.73	4.47	3.83	3.71	4.38	3.14	3.85	3.76	4.28
ENSMUSG00000028337	Coro2a	brown	9.2	9.63	8.7	8.94	8.69	9.29	9.01	8.29	10.02	9.78	9.38	9.7	9.1	9.2	9.28	9
ENSMUSG00000028389	Zfp37	brown	4.07	3.07	3.13	2.66	4.14	3.61	3.49	4.45	3.34	3.85	2.58	4.39	3	3.27	3.51	3.08
ENSMUSG00000028399	Ptprd	brown	22.23	20.21	21.37	18.57	23.62	20.72	19.87	22.07	21.32	20.07	17.75	23.17	16.07	19.54	19.65	19.65
ENSMUSG00000028402	Mpdz	brown	10.2	7.93	9.12	9.64	9.66	10.83	8.68	9.08	9.93	8.13	7.55	10.25	8.51	10.59	9.28	9.31
ENSMUSG00000028403	Zdhhc21	brown	5.58	4.96	3.88	5.38	5.9	5.05	4.26	5.65	3.88	4.21	3.24	6.09	3.42	4.16	4.22	3.77
ENSMUSG00000028405	Aco1	brown	8.18	9	9.91	9.67	8.5	9.81	9.01	8.95	9.67	10.22	10.46	8.48	9.76	9.11	8.23	10.06
ENSMUSG00000028410	Dnaja1	brown	100.34	100.42	102.73	97.44	109.31	94.15	92.99	117.77	98.89	94.29	85.95	103.46	75.73	85.98	103.17	94.78
ENSMUSG00000028414	Fktn	brown	7.41	6.08	4.8	7.03	7.44	6.89	6.88	8.45	6.11	5.75	5.95	8.01	5.47	5.51	6.88	6.97
ENSMUSG00000028426	Rad23b	brown	55.52	59.34	59.72	58.39	58.48	56.19	60.12	59.51	59.95	61.9	60.09	56.1	58.61	56.78	59.29	58.78
ENSMUSG00000028431	Elp1	brown	15.09	14.87	15.48	15.99	14.58	15.56	14.97	14.9	15.49	16.56	16.38	15.36	14.87	15.88	15.19	15.41
ENSMUSG00000028452	Vcp	brown	115.94	119.62	119.21	115.95	114.34	116.96	117.43	112.35	120.33	122.99	118.55	115.68	115.22	117.74	116.26	114.01
ENSMUSG00000028468	Rgp1	brown	8.24	8.8	9.05	9.33	8.06	8.64	8.4	8.26	9.47	9.59	10.44	8.75	9.56	9.42	8.7	10.6
ENSMUSG00000028484	Psip1	brown	61.34	59.5	52.72	53.85	70.48	56.38	54.66	67.43	57.94	51.29	51.41	63.31	43.81	51.14	54.52	54.94
ENSMUSG00000028494	Plin2	brown	3.99	4.24	3.23	4.24	3.53	3.08	3.89	3.43	3.72	3.73	4.53	2.96	3.45	4.22	2.89	3.83
ENSMUSG00000028496	Mllt3	brown	5.06	5.08	4.96	4.72	6.19	4.32	5.69	5.26	5.62	4.26	4.63	5.4	4.83	5.96	5.81	5.62
ENSMUSG00000028517	Plpp3	brown	75.6	85.81	84.9	83.8	83.65	83.8	88.2	76.6	82.19	88.5	88.38	81.83	80.56	82.65	78.83	87.86
ENSMUSG00000028518	Prkaa2	brown	5.45	5.16	5.36	4.94	6.09	6.24	5.06	6.08	5.65	5.16	4.68	5.61	3.94	4.33	4.98	4.78
ENSMUSG00000028552	Eps15	brown	53.35	48.14	49.84	50.5	61.37	48.39	49.68	57.87	49.52	46.81	46.1	52.73	42.05	45.79	50.51	45.03
ENSMUSG00000028572	Hook1	brown	3.91	3.3	3.41	3.68	4.27	4	3.43	4.41	3.72	3.48	2.73	4.33	2.24	3.29	3.54	3.35
ENSMUSG00000028576	Ift74	brown	4.03	3.87	3.61	3.82	4.51	3.51	3.14	5.73	4.07	2.86	2.7	3.65	2.38	3.27	4.03	2.94
ENSMUSG00000028601	Echdc2	brown	2.24	2.93	3.1	3.37	2.77	2.15	2.76	2.13	3.37	2.95	2.69	2.55	3.24	2.41	2.67	2.64
ENSMUSG00000028607	Cpt2	brown	2.88	3.55	3.24	3.19	2.56	3.01	3.12	3.22	2.99	3.16	3.8	3.17	3.23	2.88	3.09	3.32
ENSMUSG00000028609	Magoh	brown	14.59	16.9	15.87	16.55	19.75	16.69	18.08	21.83	18.07	13.79	15.34	16.55	16.35	17.13	20.34	14.46
ENSMUSG00000028649	Macf1	brown	34.86	31.73	31.84	32.33	35.28	33.32	29.98	37.09	31.97	29.44	32.9	32.89	27.47	31.23	31.47	34.41
ENSMUSG00000028651	Ppie	brown	9.01	7.46	7.9	8.64	8.46	7.77	7.87	8.83	8.18	7.42	8.01	7.46	8.32	8.66	8.12	8.47
ENSMUSG00000028676	Srsf10	brown	14.07	10.43	11.21	12.09	12.01	10.57	12.23	15.38	12.12	11.48	10.82	13.83	7.66	9.75	11.12	10.09
ENSMUSG00000028703	Lrrc41	brown	15.82	17.04	17.57	16.95	16.05	17.92	18.6	16.34	16.49	17.86	18.37	17.72	18.72	17.59	17.77	16.53
ENSMUSG00000028706	Nsun4	brown	4.2	4.68	4.88	4.46	4.36	4.04	3.99	3.94	4.96	5.24	4.41	4.58	4.52	4.31	4.15	4.17
ENSMUSG00000028737	Aldh4a1	brown	7.37	6.83	7.39	7.71	6.97	7.47	6.74	7.03	7.53	7.35	8.78	7.31	7.69	6.98	7.1	7.56
ENSMUSG00000028744	Slc66a1	brown	3.08	4.09	4.9	4.13	3.95	3.61	4.46	4.49	3.98	4.06	4.57	3.89	4.34	4.36	4.12	4.91
ENSMUSG00000028788	Ptp4a2	brown	30.25	29.01	29.45	30.16	33.98	28.87	30.24	34.67	27.51	28	27.09	31.05	23.82	26.67	28.46	27.97
ENSMUSG00000028799	Zfp362	brown	9.49	9.7	9.23	10.66	8.98	9.58	10.29	9.67	9.3	11.29	11.13	9.53	11.35	9.52	9.54	10.14
ENSMUSG00000028809	Srrm1	brown	26.68	29.35	28.08	25.85	27.84	30.89	30.96	27.4	31.3	28.51	31.26	28.47	29.12	26.78	31.8	30.38
ENSMUSG00000028830	AU040320	brown	20.77	22.64	21.57	20.69	18.17	25.36	22.4	18.73	22.88	23.75	25.27	20.31	25.33	24.89	23.51	24.4
ENSMUSG00000028842	Ago3	brown	1.86	1.86	1.59	1.54	2.05	1.98	1.44	2	1.84	1.49	1.39	1.79	1.46	1.48	1.56	1.52
ENSMUSG00000028849	Map7d1	brown	80.53	79.95	81.01	81.64	78.69	83.85	81.66	73.93	82.53	85.8	86.07	76.79	86.22	85.74	82.35	83.48
ENSMUSG00000028883	Sema3a	brown	3.07	2.72	2.63	2.76	3.51	2.46	2.4	3.04	2.26	2.05	1.82	2.86	2.21	2.41	2.74	2.39
ENSMUSG00000028884	Rpa2	brown	5.79	7.03	7.2	6.41	5.93	7.16	7.22	5.55	7.18	6.97	6.72	6.98	7.01	6.66	7.07	6.34
ENSMUSG00000028907	Utp11	brown	6.77	5.23	5.06	5.31	5.87	5.17	5.07	6.11	5.64	4.73	5.71	6.11	4.84	5.03	6.56	5.18
ENSMUSG00000028931	Kcnab2	brown	148.09	159.6	158.86	151.97	150.74	157.44	155.26	130.61	161.6	161.34	165.48	145.29	167.97	157.82	154.71	157.12
ENSMUSG00000028948	Nol9	brown	5.88	5.77	5.39	6.34	4.87	5.83	5.91	4.88	5.93	6.27	5.84	5.55	5.14	5.96	5.78	5.96
ENSMUSG00000028961	Pgd	brown	14.27	16.2	16.84	17.9	14.06	16.25	15.12	14.4	15.79	16.22	16.76	13.99	15.64	16.36	13.95	17.06
ENSMUSG00000028971	Cort	brown	8.09	8.07	8.7	8.17	6.57	7.67	7.19	7.57	7.3	9.33	10.21	9.55	8.53	7.08	8.05	8.49
ENSMUSG00000028973	Abcb8	brown	13.77	13.4	13.31	13.56	12.87	13.78	12.75	11.33	13.02	14.64	14	12.97	15.5	13.72	13.85	13.78
ENSMUSG00000028988	Ctnnbip1	brown	13.92	14.6	15.56	16.69	14.12	15.54	15.33	13.48	14.05	16.29	16.38	14.94	13.72	15.11	14.31	13.56
ENSMUSG00000028991	Mtor	brown	17.9	17.73	17.83	17.9	17.09	19.1	17.91	16.95	17.75	19.95	20.89	17.57	19.9	19.34	18.67	18.17
ENSMUSG00000029014	Dnajc2	brown	8.84	7.27	6.83	7.56	9.25	8.01	7.33	9.39	7.06	7.37	5.19	9.01	6.18	7.01	6.95	7.04
ENSMUSG00000029016	Clcn6	brown	30.72	32.1	31.57	29.63	27.17	32.4	31.78	28.43	31.35	33.62	33.16	30.8	33.87	35.04	30.81	31.04
ENSMUSG00000029033	Acap3	brown	32.03	32.51	30.79	31.85	30.39	34.31	34.87	29.61	32.96	34.29	33.75	31.82	36.77	34.11	32.94	33.07
ENSMUSG00000029050	Ski	brown	34.99	33.49	36.22	36.23	32.68	35.6	35.54	31.2	33.11	35.56	36.86	33.41	34.01	35.92	34.43	36.15
ENSMUSG00000029055	Plch2	brown	16.77	15.32	16.56	16.48	14.75	15.97	15.95	12.74	15.7	16.8	16.42	16.23	15.66	16.51	14.16	15.44
ENSMUSG00000029093	Sorcs2	brown	12.27	12.19	12.41	12.79	11.13	13.42	12.4	11.72	12.48	13.42	13.22	11.58	13.84	13.9	12.77	12.77
ENSMUSG00000029108	Pcdh7	brown	15.85	15.01	12.71	12.72	15.97	13.84	12.46	15.05	13.9	11.61	10.55	14.82	13.03	12.84	13.34	13.55
ENSMUSG00000029125	Stx18	brown	16.53	16.73	18.76	15.72	14.79	17.17	19.14	16.13	18.62	19.52	16.93	17.92	17.27	18.16	17.37	16.39
ENSMUSG00000029127	Zbtb49	brown	2.2	2.08	2.68	2.86	2.07	2.9	2.35	1.9	2.12	4.44	2.78	2.76	3.2	2.63	2.29	2.83
ENSMUSG00000029166	Mapre3	brown	95.88	95.91	92.31	94.74	86.58	92.05	94.49	85.83	93.66	93.15	98.09	88.12	101.79	93.56	97.95	96.17
ENSMUSG00000029167	Ppargc1a	brown	7.14	7.22	7.6	7.27	8.43	7.71	7.68	8.2	7.81	6.96	6.88	8.08	6.55	7.49	7.95	7.64
ENSMUSG00000029191	Rfc1	brown	6.44	6.15	5.94	6.51	7.3	7.44	5.45	7.43	7.61	6.39	5.5	6.57	6.82	6.98	5.87	5.62
ENSMUSG00000029202	Pds5a	brown	10.55	9.25	8.91	9.73	11.9	8.79	9.4	11.17	9.81	8.86	8.76	10.69	6.3	8.92	9.71	9.33
ENSMUSG00000029209	Gnpda2	brown	8.21	8.2	8.63	8.16	10.03	8.75	6.94	10.6	7.29	8.03	6.19	8.58	6.38	8.24	8.72	7.83
ENSMUSG00000029211	Gabra4	brown	21.35	20.14	18.11	19.77	22.47	21.25	20.06	24.78	20.45	17.81	18.33	23.62	16.06	19.93	22.34	20.68
ENSMUSG00000029212	Gabrb1	brown	8.48	8.17	8.84	7.42	10	8.46	8.34	11.15	8.25	7.15	7.1	9.99	7.12	7.47	7.91	10.26
ENSMUSG00000029233	Srd5a3	brown	11.13	11.88	12.57	10.45	10.08	11.07	11.1	10.85	12.24	11.95	12.59	10.3	12.29	10.18	11.51	11.14
ENSMUSG00000029238	Clock	brown	7.35	5.98	6.24	5.79	7.46	6.45	5.13	7.6	5.63	5.08	4.46	6.71	4.6	5.52	5.81	5.97
ENSMUSG00000029245	Epha5	brown	11.72	10.75	11.06	10.69	13.01	11.39	10.31	11.91	11.26	10.65	9.27	11.91	8.98	10.1	10.46	9.75
ENSMUSG00000029253	Cenpc1	brown	4.06	3.18	3.49	3.99	4.43	3.74	3.32	3.93	3.44	3.02	2.91	3.23	2.39	3.09	3.19	3
ENSMUSG00000029276	Glmn	brown	2.79	2.64	3.13	2.15	3.39	2.44	2.2	4.45	2.39	2.09	1.89	3.25	1.86	2.6	2.51	2.24
ENSMUSG00000029311	Hsd17b11	brown	23.83	24.69	26.61	24.97	23.12	23.88	25.87	24.08	24.92	27.33	25.78	24.98	25.84	23.8	24.34	23.18
ENSMUSG00000029363	Rfc5	brown	5.28	5.12	5.56	5.49	4.77	5.07	5.4	5.13	5.52	5.81	6.02	5.25	5.53	5.36	5.02	5.05
ENSMUSG00000029405	G3bp2	brown	95.46	95.76	95.93	93.21	102.21	89.79	88.33	103.23	92	90.72	86.57	93.44	81.6	90.93	93.99	90.67
ENSMUSG00000029406	Pitpnm2	brown	41.43	43.43	41.16	45.02	38	41.48	44.63	39.59	41.99	46.4	45.77	39.41	47.56	48.49	42.38	46.08
ENSMUSG00000029419	Ajm1	brown	21.24	20.18	19.45	19.99	18.55	21.29	21.51	17.76	21.05	22.32	22.64	20.15	24.13	22.28	19.96	22.5
ENSMUSG00000029422	Rsrc2	brown	19.39	18.71	14.67	17.72	25.55	19.87	18.07	25.49	18.47	16.86	13.07	21.84	13.22	17.81	19.01	15.72
ENSMUSG00000029432	Nipsnap2	brown	37.76	38.42	38.5	38.49	38.65	38.47	39.59	39.57	42.04	41.3	43.14	39.67	41.73	40.1	37.12	38.89
ENSMUSG00000029434	Vps33a	brown	35.63	38.63	38.26	37.63	34.93	37.53	37.57	36.37	38.53	40.7	39.65	34.98	40.16	38.96	38.91	39.1
ENSMUSG00000029458	Brap	brown	23.92	23.16	22	22.07	21.26	22	22.18	22.45	24.2	22.36	23.74	22.38	22.69	22.32	21.38	22.74
ENSMUSG00000029461	Fam168a	brown	51.96	56	53.58	54.35	52.35	54.71	52.85	51.34	54.68	56.49	53.84	52.15	51.42	53.92	53.08	54.58
ENSMUSG00000029486	Mrpl1	brown	4.59	4.37	3.61	3.76	4.4	3.55	4.17	5.18	3.95	3.33	3.34	4.38	3.27	3.4	4.01	3.61
ENSMUSG00000029504	Ddx51	brown	4.2	2.94	3.33	3.19	3.92	3.32	3.45	3.27	3.18	3.19	3.23	3.18	3.15	4.18	2.97	3.3
ENSMUSG00000029505	Ep400	brown	11.06	11.1	11.18	12.1	10.75	12.01	12.08	10.1	12.14	12.4	12.47	10.29	11.63	13.49	11.57	11.98
ENSMUSG00000029512	Ulk1	brown	20.53	19.73	19.77	19.86	17.69	19.15	19.51	17.69	20.6	20.97	21.44	18.51	21.54	21.91	19.38	19.65
ENSMUSG00000029513	Prkab1	brown	6.86	9.13	8.19	7.92	7.3	8.83	8.03	6.9	8.06	9.29	10.1	7.65	9.55	8.99	9.11	7.3
ENSMUSG00000029538	Srsf9	brown	12.65	14.13	15.1	16.65	14.33	14.12	14.83	12.5	14.95	14.12	16.51	11.58	15.86	12.88	11.88	13.69
ENSMUSG00000029550	Sppl3	brown	24.25	23.7	23.62	24.18	21.83	25.68	22.78	22.18	24.66	23.71	24.85	23	23.36	21.94	23.64	24.96
ENSMUSG00000029563	Foxp2	brown	2.14	1.78	2	1.72	1.78	1.96	2.01	2.23	1.47	1.9	1.74	2.27	1.94	2.02	2.07	1.8
ENSMUSG00000029571	Tmem106b	brown	21.35	17.35	20.06	17.85	25.16	22.47	16.7	26.91	19.37	19.1	18.82	26	13.32	17.81	17.26	15.77
ENSMUSG00000029577	Ube3b	brown	32.97	30.72	33.01	32.95	31.94	34.03	33.05	26.85	34.02	36.08	35.28	30.64	34.54	35.6	32.97	33.03
ENSMUSG00000029578	Wipi2	brown	25.49	28.4	28.43	28.92	26.62	27.06	28.37	27	28.04	29.25	30.14	28.92	27.12	28.77	27.66	29.48
ENSMUSG00000029629	Phf14	brown	8.9	8.9	7.19	8.34	11.58	10.75	9.64	9.51	9.69	7.79	7.22	11.25	6.15	9.36	9.49	7.47
ENSMUSG00000029634	Rnf6	brown	17.82	14.66	14.04	16.73	18.25	13.76	14.35	21.79	15.41	13.86	14.21	16.32	11.91	15.2	16.31	15.66
ENSMUSG00000029686	Cul1	brown	29.17	29.16	27.92	29.25	32.44	28.76	27.27	35.45	29.42	28.8	26.08	30.51	24.4	25.74	28.42	28.1
ENSMUSG00000029705	Cux1	brown	31.99	30.4	31.16	30.97	27.82	31.2	31.56	27.78	31.28	32.41	31.53	29.52	30.12	29.23	29.73	30.45
ENSMUSG00000029715	Pop7	brown	13.45	13.24	13.48	15.51	12.58	13.01	13.19	10.77	13.4	13.76	15.66	13.23	15.74	14.81	14.27	13.17
ENSMUSG00000029730	Mcm7	brown	6.49	7.47	8.28	8.69	5.34	7.31	7.53	6.88	6.66	7.88	7.73	7.38	7.59	7.05	6.43	7.44
ENSMUSG00000029757	Dync1i1	brown	62.5	60.51	65.35	65.64	59.11	62.79	61.55	59.12	63.55	62.05	66.1	62.79	63.77	63.21	59.87	58.66
ENSMUSG00000029759	Pon3	brown	1.4	0.91	0.9	0.95	2.1	0.67	0.79	1.4	1.38	1.04	0.7	1.33	1.18	1.23	1.52	0.95
ENSMUSG00000029778	Adcyap1r1	brown	48.22	50.11	52.33	53.22	45.27	50.51	52.75	47.55	48.06	50.29	57.37	51.16	50.35	53.51	46.61	50.57
ENSMUSG00000029787	Avl9	brown	8.36	7.45	7.72	8.25	9.54	8.7	7.84	9.22	8	8.58	7.31	8.76	6.14	7.46	7.68	7.9
ENSMUSG00000029798	Herc6	brown	1.34	1.42	1.68	1.47	2.26	1.62	1.48	1.85	1.61	1.27	1.34	1.34	0.97	1.19	1.86	1.61
ENSMUSG00000029804	Herc3	brown	64.78	69.55	65.3	65.98	64.83	70.73	64.48	66.94	72.46	78.27	65.96	65.9	68.09	65.55	62.42	67.5
ENSMUSG00000029910	Mad2l1	brown	3.4	3.35	3.53	3.39	3.31	3.2	3.44	4.05	3.03	2.99	2.79	3.27	2.95	3.04	3.18	3.27
ENSMUSG00000029911	Ssbp1	brown	9.02	7.52	8.35	8.34	8.49	8.48	7.81	10	9.62	8.07	8.19	9.04	7.93	8.58	9.92	7.22
ENSMUSG00000029920	Smarcad1	brown	5.92	5.34	4.72	4.63	4.26	3.32	3.66	5.2	4.12	3.93	4.11	4.61	3.54	5.73	4.71	4.05
ENSMUSG00000030016	Zfp638	brown	10.83	8.06	8.84	7.65	11.33	9.38	8.25	13.48	7.74	7.33	5.59	9.35	5.83	8.53	8.66	7.56
ENSMUSG00000030045	Mrpl19	brown	6.76	6.48	6.47	6.7	6.38	6.35	6.5	6.49	6.66	6.16	5.93	6.34	6.34	6.58	6.8	6.37
ENSMUSG00000030059	Tmf1	brown	5.63	4.34	4.32	4.82	5.48	4.78	4.58	6.09	4.75	4.49	4.06	5.44	3.4	4.31	5.09	4.86
ENSMUSG00000030061	Uba3	brown	19.02	19.21	17.84	18	22.08	16.56	18.94	23.74	17.63	17.46	16.43	19.86	15.03	17.53	17.48	17.57
ENSMUSG00000030067	Foxp1	brown	22.06	19.34	19.32	18.95	20.76	19.24	18.98	17.95	17.41	19.16	17.59	19.15	17.99	19.49	23.85	20.85
ENSMUSG00000030077	Chl1	brown	18.02	16.66	17.57	17.99	20.52	18.77	14.69	21.35	16.58	15.97	13.36	19.33	13.61	18.49	15.56	18.55
ENSMUSG00000030082	Sec61a1	brown	19.67	19.97	19.44	22.19	19.56	18.73	21.9	18.64	20.09	21.1	22.15	18.7	21.98	20.79	19.97	20.56
ENSMUSG00000030088	Aldh1l1	brown	18.15	21.2	21.58	21.36	19.07	19.66	20.21	17.79	22.6	23.31	23.72	20.65	21.36	20.37	20.91	20.23
ENSMUSG00000030095	Tmem43	brown	14.73	15.3	15.83	14.98	14.09	16.56	15.49	14.63	15.43	16.78	16.08	15.23	16.71	15.95	14.68	17.13
ENSMUSG00000030123	Plxnd1	brown	19.25	21.44	21.48	21.46	20.34	19.9	19.42	16.55	20.46	20.88	20.21	17.79	23.12	21.71	17.65	19.96
ENSMUSG00000030201	Lrp6	brown	4.47	4.26	4.29	4.53	4.79	4.9	4.41	4.98	4.11	4.38	3.77	4.54	3.94	4.5	4.16	4.61
ENSMUSG00000030207	Fam234b	brown	76.64	85	77.76	81.42	76.92	78.76	79.75	71.73	80.55	82.33	80.44	74.33	84.25	79.61	79.88	79.84
ENSMUSG00000030209	Grin2b	brown	19.8	19.45	19.45	17.95	20.27	21.43	17.28	20.39	19.69	18.22	16.88	18.41	16.38	19.52	19.46	19.82
ENSMUSG00000030231	Plekha5	brown	15.59	14.06	13.26	14.33	14.77	13.72	14.88	15.53	14.24	14.76	14.34	14.43	13.8	15.25	15.3	14.32
ENSMUSG00000030265	Kras	brown	16.64	15.93	16.51	17.4	19.03	15.92	15.88	19.97	16.25	13.96	14.01	18.25	11.7	14.36	15.79	16.55
ENSMUSG00000030314	Atg7	brown	8.6	11.8	10.82	8.83	9.06	9.31	9.25	7.82	9.58	10.57	10.12	9.91	11.28	10.28	9.52	9.93
ENSMUSG00000030322	Mbd4	brown	2.44	2.46	1.6	1.72	1.99	1.83	1.7	1.94	1.62	2.13	1.67	2.6	1.54	2.55	2.27	2.23
ENSMUSG00000030411	Nova2	brown	12.98	13.19	13.4	13.6	12.19	12.97	13.44	10.75	12.89	14.19	13.59	12.41	14.61	13.96	12.58	13.41
ENSMUSG00000030417	Pdcd5	brown	27.84	21.09	23.34	23.67	23.09	21.16	23.13	26.38	25.44	19.58	20.48	24.98	24.98	24.93	21.21	24.87
ENSMUSG00000030423	Pop4	brown	10.48	11.01	11.54	9.99	8.45	11.32	11.19	10.21	11.71	10.02	11.73	10.05	10.95	10.05	10.11	10.08
ENSMUSG00000030428	Ttyh1	brown	136.86	151.79	151.88	149.53	149.01	154.16	154.17	141.43	148.87	160.31	163.56	158.65	164.64	157.45	148.38	150.02
ENSMUSG00000030447	Cyfip1	brown	20.31	20.96	21	20.41	20.1	21.49	20.37	18.47	19.75	23.18	24.35	22.17	20.33	21.71	21.38	21
ENSMUSG00000030465	Psd3	brown	43.09	39.65	42.4	41.49	54.77	41.79	39.24	49.88	42.82	38.98	32.43	44.33	31.93	38.14	42.14	40.34
ENSMUSG00000030513	Pcsk6	brown	8.08	6.88	7.3	8.28	6.17	6.95	6.69	7.07	6.9	8.14	8.35	6.93	7.17	6.91	6.86	7.54
ENSMUSG00000030521	Mphosph10	brown	4.38	3.26	3.23	3.49	4.39	3.25	3.27	4.52	3.2	2.81	2.57	3.76	2.3	3.39	3.47	3.2
ENSMUSG00000030605	Mfge8	brown	76.95	78.32	83.03	76.28	80.5	77.77	80.94	66.99	81.84	85.34	82.29	76.41	90.99	78.86	73.98	75.05
ENSMUSG00000030614	Tmem126b	brown	12.28	12.43	11.86	11.89	13.88	11.25	12.04	13.95	12.06	10.53	10.52	11.88	10.35	10.98	11.93	9.99
ENSMUSG00000030621	Me3	brown	9.57	10.51	10.61	10.09	8.69	10.19	9.94	8.58	11.39	9.77	10.61	9.92	10.7	10.74	10.83	10.04
ENSMUSG00000030652	Coq7	brown	19.79	23.54	19.79	19.32	20.53	19.29	22.53	20.25	22.56	22.49	26.24	22.64	22.29	21.6	21.47	23.31
ENSMUSG00000030655	Smg1	brown	6.31	6.02	5.67	5.89	6.66	6.41	5.37	7.01	5.56	5.2	5.38	6.06	4.97	6.09	5.68	5.87
ENSMUSG00000030660	Pik3c2a	brown	2.1	1.7	1.56	1.76	2.12	2.56	1.74	2.42	1.92	1.67	1.46	2.14	1.27	1.51	1.87	2.04
ENSMUSG00000030678	Maz	brown	46.48	48.52	48.12	44.98	44.17	43.14	47.87	42.01	46.4	47.22	47.89	45.73	53.71	49.21	45.28	45.17
ENSMUSG00000030722	Nfatc2ip	brown	1.88	2.31	1.69	2.39	1.13	1.53	1.86	1.61	1.94	2.39	2.25	2.33	2.25	2.44	1.78	1.79
ENSMUSG00000030729	Pgm2l1	brown	32.97	27.96	28.02	28.32	35.65	33.14	24.58	34.41	30.68	26.05	21.98	30.26	23.65	27.02	28.32	28.44
ENSMUSG00000030738	Eif3c	brown	73.38	78.57	74.14	77.21	72.22	78.69	74.87	71.32	79.86	77.4	77.95	73.04	75.07	78.24	75.86	78.91
ENSMUSG00000030748	Il4ra	brown	1.76	2.05	2.25	2.84	2.12	1.4	2.59	1.35	1.8	1.85	2.88	1.55	2.43	1.73	2.18	1.96
ENSMUSG00000030759	Far1	brown	9.08	8.52	8.55	10.17	11.41	11.8	6.93	13.84	9.51	8.52	8.94	9.85	9.08	9.35	9.45	9.56
ENSMUSG00000030806	Stx1b	brown	163.72	164.6	167.37	165.42	158.6	160.92	165.12	146.72	161.66	166.57	175.08	157.74	173.09	172.11	169.46	164.21
ENSMUSG00000030811	Fbxl19	brown	16.2	15.55	16.73	16.67	15.37	15.94	17.06	13.91	17.25	16.95	17.1	15.54	17.28	18.33	15.8	17.33
ENSMUSG00000030816	Rnf40	brown	17.24	17.87	17.71	17.08	16.26	17.89	18.35	16.28	18.27	17.32	18.01	16.62	18.37	17.75	17.61	18.25
ENSMUSG00000030852	Tacc2	brown	28.45	29.97	27.52	25.86	25.63	28.04	28.61	25.41	28.81	29.55	28.83	26.19	30.79	29.12	26.61	28.44
ENSMUSG00000030861	Acadsb	brown	7.67	6.52	5.79	8.7	8.3	7.27	6.68	8.05	6.08	6.1	5.19	7.58	5.17	6.3	6.25	6.1
ENSMUSG00000030870	Ubfd1	brown	14.17	13.59	15.5	15.17	12.11	15.36	14.35	14.37	14.94	16.4	14.85	13.52	13.66	13.8	13.55	15.06
ENSMUSG00000030929	Eri2	brown	2.26	1.54	1.92	1.87	2	1.97	1.88	2.35	1.64	1.63	1.76	1.92	1.33	1.52	1.69	1.47
ENSMUSG00000030934	Oat	brown	48.23	52.55	55.2	50.06	48.65	47.84	50.73	49.07	51.42	52.09	53.02	48.57	53.23	51.97	49.44	52.17
ENSMUSG00000030967	Zranb1	brown	8.11	8.55	7.38	8.14	10.42	9.01	7.54	10.02	7.94	7.15	7.57	9.37	7.32	8.4	8.87	9.33
ENSMUSG00000030983	Bccip	brown	23.1	22.26	22.69	22.04	21.9	22.66	23.63	27.24	23.27	21.64	23.66	23.69	21.76	24.21	25.85	23.66
ENSMUSG00000030987	Stim1	brown	29.92	29.68	29.95	31.76	26.58	31.78	29.46	25.45	28.19	30.14	32.79	30.3	28.8	30.22	30.93	28.78
ENSMUSG00000031010	Usp9x	brown	26.52	22.43	21.38	24.02	29.81	26.31	22.61	32.05	22.24	21.72	21.46	29.06	21.07	23.27	26.51	26.81
ENSMUSG00000031026	Trim66	brown	6.25	6.97	6.4	6.72	5.94	6.35	7.03	6.32	6.6	6.83	7.04	6.17	6.87	7.11	6.65	7.17
ENSMUSG00000031028	Tub	brown	33.52	34	35.72	36.96	34.46	34.7	35.42	34.88	35.92	36.87	36.24	34.43	32.87	38.75	34.22	34.95
ENSMUSG00000031029	Eif3f	brown	55.11	54.76	55.67	58.34	53.87	54.74	55.78	52.61	54.94	56.61	57.18	53.35	57.64	57.4	54.17	56.28
ENSMUSG00000031065	Cdk16	brown	99.9	97.68	101.2	97.02	93.42	100.51	102.28	86.78	98.67	104.18	100.3	94.17	107.79	97.54	103.48	102.2
ENSMUSG00000031095	Cul4b	brown	8.68	6.98	7.11	7.92	8.97	9.06	7.68	9.31	7.59	7.14	6.57	8.88	5.47	7.27	8.07	8.14
ENSMUSG00000031099	Smarca1	brown	4.89	3.99	4.33	4.29	4.28	4.9	3.64	7.31	3.86	3.23	2.82	4.23	3.01	4.35	3.44	4.03
ENSMUSG00000031166	Wdr13	brown	49.77	52.48	54.76	48.97	52.37	52.91	50.32	50.24	51.95	54	55.35	51.19	51.36	52.82	49.89	51.01
ENSMUSG00000031174	Rpgr	brown	4.03	2.86	2.94	3.85	4.06	3.1	2.9	4.18	2.82	3.2	2.81	3.71	2.18	2.67	3.92	2.94
ENSMUSG00000031176	Dynlt3	brown	29.85	29.49	27.97	30.72	37.77	29.38	26.75	41.18	30.95	25.78	23.05	31.77	21.57	25.5	29.49	28.13
ENSMUSG00000031189	Aff2	brown	2.64	1.91	1.9	2.17	2.36	2.54	2.18	2.48	2.12	1.9	2.31	2.88	1.87	2.33	2.18	2.08
ENSMUSG00000031216	Stard8	brown	6.5	7.19	7.01	7.05	7.12	6.57	7.65	5.62	6.77	7.45	8.18	6.81	6.72	7.11	7.13	6.23
ENSMUSG00000031226	Pbdc1	brown	5.72	5.03	4.56	4.64	5.77	4.42	4.77	5.64	4.62	4.63	4.86	5.62	5.02	4.72	4.61	5.29
ENSMUSG00000031227	Magee1	brown	48.68	51.13	51.68	48.43	49.79	50.5	50.61	48.27	52.26	51.81	57.01	47.43	55.77	52.61	49.01	48.78
ENSMUSG00000031229	Atrx	brown	14.86	11.94	14.53	13.3	14.93	15.46	12.42	17.85	12.39	11.02	9.01	13.84	8.93	12.36	13.94	12.8
ENSMUSG00000031232	Magt1	brown	2.48	2.11	1.99	2.09	3.21	2.44	2.7	3.84	2.56	2.21	2.28	2.79	1.91	2.01	2.08	2.86
ENSMUSG00000031245	Hmgn5	brown	2.31	2.4	1.65	1.84	2.71	2.03	1.64	2.43	2.18	1.42	1.33	1.55	1.36	1.76	2.44	1.93
ENSMUSG00000031246	Sh3bgrl	brown	15.95	13.9	14.21	15.58	18.18	14.88	14.54	18.6	13.78	12.23	10.4	16.38	8.93	12.96	13.4	14.2
ENSMUSG00000031266	Gla	brown	4.82	4.59	4.95	4.62	5.09	5.06	4.31	5.94	4.46	4.87	4.07	4.86	4.66	4.71	4.84	4.96
ENSMUSG00000031278	Acsl4	brown	11.76	10.48	12.52	11.5	13.21	11.29	9.67	14.08	11.33	10.2	9.63	11.68	7.86	10.03	10.91	10.93
ENSMUSG00000031284	Pak3	brown	14.75	11.17	11.99	11.89	14.96	14.26	13.34	16.52	12.58	11.46	10.33	15.09	9.65	13.75	12.27	13.49
ENSMUSG00000031290	Lrch2	brown	3.5	2.78	2.97	2.8	3.95	3.31	3.34	4.17	2.97	2.41	2.12	3.51	2.04	2.4	2.74	2.65
ENSMUSG00000031292	Cdkl5	brown	21.71	19.23	19.81	19.21	24.89	21.16	19.23	25.25	20.21	19.07	16.02	23.51	15.45	20.78	22.06	19.59
ENSMUSG00000031309	Rps6ka3	brown	7.13	6.84	5.42	7.58	7.39	7.42	6.5	8.22	5.63	5.81	5.31	6.88	4.88	5.21	6.86	5.88
ENSMUSG00000031311	Nono	brown	63.89	59.48	63.31	64.29	59.71	61.23	62.02	61.15	61.41	68.16	68.07	62.64	63.11	59.57	63.99	63.26
ENSMUSG00000031314	Taf1	brown	9.69	8.96	8.79	8.44	10.4	9.24	9.15	10.73	8.36	8.34	8.03	9.39	6.96	9.04	8.75	8.84
ENSMUSG00000031327	Chic1	brown	3.38	2.97	3.06	3.7	4.19	3.61	3.12	3.99	3.48	2.67	2.75	3.6	2.17	3	3.39	2.94
ENSMUSG00000031357	Syap1	brown	9.56	9.07	8.87	8.62	10.23	9.16	8.86	11.19	8.28	8.47	8.09	9.6	7.13	7.84	10.26	8.06
ENSMUSG00000031399	Fam3a	brown	8.28	8.45	7.38	8.12	8.82	8.14	9.84	8.73	8.89	9.86	11.35	8.04	9.34	8.29	7.86	8.56
ENSMUSG00000031400	G6pdx	brown	18.11	18.32	18.96	18.29	16.49	17.35	19.22	15.77	16.61	19.03	20.07	18.04	20.21	19.52	18.07	19.29
ENSMUSG00000031403	Dkc1	brown	4.62	4.78	4.64	4.57	5.2	4.51	4.11	5.2	4.71	4.26	3.75	4.71	4.51	4.42	4.32	5.41
ENSMUSG00000031425	Plp1	brown	225.92	195.09	184.23	180.93	248.51	206.79	207.2	238.07	210.91	189.83	186.17	233.65	182.04	186.39	218.05	198.56
ENSMUSG00000031428	Zcchc18	brown	131	140.32	132.22	132.37	130.24	140.71	134.44	135.15	140.27	137.51	143.98	136.82	142.38	136.21	128.64	130.6
ENSMUSG00000031485	Plpbp	brown	20.16	21.19	18.22	25.14	23.23	23.51	20.49	22.09	28.13	34.1	23.22	19.62	23.33	24.98	22.44	20.26
ENSMUSG00000031536	Polb	brown	18.28	19.6	18.78	20.67	19.67	18.91	17.44	22.58	21.42	18.2	15.61	22.13	18.99	20.76	20.51	16.61
ENSMUSG00000031537	Ikbkb	brown	8.19	9.6	9.44	8.53	7.75	7.65	9.19	8.08	8.55	9.2	9.77	8.41	8.43	8.64	8.14	8.34
ENSMUSG00000031539	Ap3m2	brown	64.89	69.68	71.97	64.62	63.51	71.71	67.29	64.76	71	72.61	68.07	67.17	68.86	66.11	67.93	68.02
ENSMUSG00000031543	Ank1	brown	13.63	15.31	18.71	13.28	14.44	13.75	15.49	14.39	12.78	13.97	19.87	17.34	15.42	15.22	14.57	14.49
ENSMUSG00000031592	Pcm1	brown	8.9	7.74	7.77	6.08	9.99	9.19	7.38	11.27	7.02	5.99	5.82	7.89	6.83	7.58	7.85	7.97
ENSMUSG00000031600	Vps37a	brown	5.82	5.37	5.32	5.27	6.98	5.63	5.39	7.27	5.86	5.38	5.06	6.51	4.8	5.09	6.21	5.66
ENSMUSG00000031617	Tmem184c	brown	15.25	13.85	12.86	14.56	15.33	11.79	12.16	15	13.62	11.88	8.7	12.88	11.3	12.26	14.25	12.43
ENSMUSG00000031631	Cfap97	brown	5.64	4.99	4.14	5.31	6.12	5.17	4.73	6.13	4.89	4.78	3.76	5.69	3.78	4.17	5.37	5.22
ENSMUSG00000031644	Nek1	brown	2.82	2.61	2.87	2.65	3.23	3.05	3.01	3.81	3.02	2.93	2.53	3.32	2.33	3.04	3.17	3.01
ENSMUSG00000031647	Mfap3l	brown	7.83	6.67	7.24	6.21	8.19	6.53	6.93	8.16	6.63	6.58	6.27	7.27	7.18	7.42	6.21	6.72
ENSMUSG00000031668	Eif2ak3	brown	7.93	7.2	8.37	7.54	6.79	7.75	8.39	6.88	7.55	7.86	8.61	7.13	7.79	7.38	7.08	7.68
ENSMUSG00000031673	Cdh11	brown	11.3	10.34	9.67	10.28	10.31	10.33	10.3	11.23	10.23	9.98	9.46	10.2	8.42	10.14	10.98	10.16
ENSMUSG00000031683	Lsm6	brown	13.91	14.97	12.67	12.14	12.96	13.06	15.05	11.38	14.41	12.86	15.6	12.37	14.52	11.33	11.44	13.41
ENSMUSG00000031696	Vps35	brown	50.44	49.03	46.78	47.46	54.84	47.12	45.71	56.91	47.81	46.08	44.04	53.92	42.19	43.62	48.39	40.01
ENSMUSG00000031697	Orc6	brown	10.62	9.94	11.92	11.31	11.34	11.47	10.19	12.61	11.25	10.83	9.55	11.4	9.72	10.88	11.76	9.78
ENSMUSG00000031701	Dnaja2	brown	63.8	65.52	63.72	63.19	67.09	60.7	62.52	71.39	62.46	63.14	61.01	64.1	59.39	60.53	65.68	62.63
ENSMUSG00000031703	Itfg1	brown	96.47	91.89	92.82	92.55	95.03	95.35	90.03	105.9	93.17	92.66	89.49	98.59	82.91	86.7	92.78	83.75
ENSMUSG00000031711	Zfp330	brown	8.9	9.42	8.65	8.69	9.38	10.49	8.81	10.8	10.06	8.32	8.66	8.91	9.29	7.78	10.16	8.71
ENSMUSG00000031715	Smarca5	brown	6.69	6.07	6.05	5.76	7.4	6.31	6.24	8.24	6.43	5.34	4.73	7.43	3.95	5.62	6.63	5.92
ENSMUSG00000031728	Zfp821	brown	13.62	13.53	13.94	14.31	12.97	13.04	14.33	11.69	14	13.56	14.66	12.42	15.54	13.54	13.91	14.34
ENSMUSG00000031729	Ist1	brown	27.56	27.72	29.43	27.98	26.88	26.46	29.18	26.59	29.3	29.15	32.38	29.17	29.41	28.84	27.51	29.11
ENSMUSG00000031748	Gnao1	brown	215	207.56	202.84	204.95	200.3	200.25	204.25	193.15	201.73	211.1	207.45	198.43	201.71	197.24	205.15	205.57
ENSMUSG00000031749	St3gal2	brown	32.56	32.18	33.31	31.02	29.74	32.66	33.16	29.79	32.27	33.25	33.26	31.16	34.98	34	32.01	33.17
ENSMUSG00000031751	Amfr	brown	57.8	59.01	60.91	59.5	57.2	61.87	61	56.13	59.62	60.01	63.9	57.54	59.58	59.26	61.28	56.8
ENSMUSG00000031824	6430548M08Rik	brown	70.2	74.83	79.14	76.97	72.48	80.35	79.39	68.46	75.55	82.38	85	74.38	82.4	78.95	73.33	73.65
ENSMUSG00000031828	Klhl36	brown	2.35	2.86	2.46	2.38	2.25	2.91	2.92	2.39	2.83	2.85	3.25	2.54	3.37	2.71	2.7	2.93
ENSMUSG00000031834	Pik3r2	brown	46.57	45.56	47.51	47.31	44.71	48.59	48.05	41.21	49.17	50.22	54.18	44.05	54.85	52.52	50.83	48.32
ENSMUSG00000031841	Cdh13	brown	25.63	26.85	24.89	24.83	23.97	24.46	26.93	25.06	26.02	27.16	28.26	25.51	30.54	27.12	25.08	25.55
ENSMUSG00000031875	Cmtm3	brown	5.29	5.2	6.37	6.36	3.47	5.56	5.83	5.24	5.22	4.17	6.54	5.16	5.72	5.5	4.18	5.72
ENSMUSG00000031913	Vps4a	brown	54.06	55.66	55.12	56.33	53.56	56.86	52.41	53.34	56.96	57.29	58.59	54.9	57.88	55.63	55.73	56.48
ENSMUSG00000031922	Cep57	brown	4.6	3.51	3.74	4.04	5.36	3.92	3.5	5.42	4.34	3.79	3.3	3.58	3.34	3.17	4.02	3.12
ENSMUSG00000031928	Mre11a	brown	2.66	9.4	2.91	3.21	3.1	2.8	3.04	3.08	3.69	3.61	8.39	6.28	5.41	2.68	3.06	2.78
ENSMUSG00000031932	Gpr83	brown	10.1	10.58	10.48	10.54	9.06	9.11	10.84	9.53	9.02	10.6	11.13	9.67	9.5	10.64	12.09	9.63
ENSMUSG00000031935	Med17	brown	12.68	9.75	11.83	10.77	9.22	11.42	11.73	9	10.37	9.55	12.89	11.71	11.51	9.02	10.17	9.3
ENSMUSG00000031958	Ldhd	brown	4.64	4.72	4.99	3.77	4.81	4.5	4.82	4.47	5.86	4.93	5.78	3.92	5.06	4.71	4.2	4.5
ENSMUSG00000031960	Aars	brown	37.39	41.21	39.46	38.77	36.69	39.05	40.04	36.44	40.79	40.5	41.56	37.48	45.04	40.7	39.94	40.96
ENSMUSG00000031985	Gnpat	brown	21.9	22.05	22.69	23.08	20.56	22.22	21.69	21.06	20.53	22.5	22.89	22.78	22.18	22.23	21.76	22.88
ENSMUSG00000031987	Egln1	brown	28.37	26.92	26.88	28.05	24.79	26.56	27.67	24.96	26.46	26.94	27.66	25.42	25.91	27.18	25.42	26.74
ENSMUSG00000031993	Snx19	brown	19.64	20.06	20.49	21.88	18.01	20.67	20.41	19.95	20.21	22.95	20.76	18.88	21.86	21.77	20.03	21.2
ENSMUSG00000031996	Aplp2	brown	244	261.2	248.53	243.15	249.94	252.1	256.12	242.79	257.57	262.49	264.72	243.08	242.95	251.79	254.23	255.88
ENSMUSG00000032002	Dcun1d5	brown	16.97	12.71	14.8	14.93	14.83	13.4	13.88	15.93	15.05	13.71	13.12	14.5	13.72	13.39	14.34	15.76
ENSMUSG00000032030	Cul5	brown	7.31	7.78	6.06	6.25	8.36	7.34	6.66	8.46	7.31	5.93	4.92	7.34	4.84	5.77	7.09	7.07
ENSMUSG00000032033	Barx2	brown	1.58	1.92	2.24	1.86	1.95	1.83	2.08	2.04	2.17	2.16	2.16	2.02	2.32	2.13	1.91	1.89
ENSMUSG00000032038	St3gal4	brown	10	11.32	10.92	10.69	10.27	10.67	11.69	10.75	10.35	11.23	12.15	12.11	10.97	11.22	10.72	11.18
ENSMUSG00000032076	Cadm1	brown	42.91	37.77	42.39	38.22	45.45	41.94	40.14	46.41	42	38.9	37.26	44.07	38.02	45.03	38.27	41.54
ENSMUSG00000032103	Pus3	brown	2.59	2.73	1.89	2.01	2.78	2.77	2.9	3.7	2.55	2.35	1.95	2.72	2.08	2.38	3.08	2.16
ENSMUSG00000032175	Tyk2	brown	2.62	2.41	2.56	2.85	2.34	2.68	2.73	2.61	2.5	3.17	2.84	2.62	2.92	2.64	2.58	2.52
ENSMUSG00000032177	Pde4a	brown	29.69	30.54	28.57	30.89	29.63	30.68	30	26.41	31.1	31.15	32.84	28.82	31.97	33.57	29.86	30.26
ENSMUSG00000032178	Ilf3	brown	27.04	26.62	30.44	26.71	28.45	30.75	28.31	28.33	28.77	29.04	30.39	26	28.56	29.3	26.46	28.37
ENSMUSG00000032186	Tmod2	brown	57.85	56.87	52.66	56.22	60.98	54.55	53.68	62.27	54.96	53.86	51.34	59.92	50.42	59.93	57.19	56.28
ENSMUSG00000032212	Sltm	brown	8.56	6.96	7.84	7.39	9.81	7.95	7.58	9.28	7.31	6.39	6.64	9.19	5.52	6.86	8.23	7.84
ENSMUSG00000032238	Rora	brown	4.31	4.13	4.47	3.77	5.55	4.7	4.16	6.14	4.47	4.14	3.83	5.41	3.38	4.52	4.77	4.86
ENSMUSG00000032245	Cln6	brown	5.91	7.09	7.45	6.48	6.21	7.57	7	6.48	6.92	7.75	8.58	6.36	7.81	7.4	7.9	6.64
ENSMUSG00000032253	Phip	brown	2.61	2.29	2.48	2.34	3.06	2.89	2.38	3.39	2.51	2.05	1.66	2.76	1.76	2.18	1.88	2.33
ENSMUSG00000032281	Acsbg1	brown	51.16	54.03	59.08	53.36	51.93	50.31	54.13	46.13	54.34	57.43	60.44	53.53	62.24	56.09	52.99	53.9
ENSMUSG00000032290	Ptpn9	brown	11.61	10.41	12.19	12.64	10.96	11.2	12.72	11.01	11.52	13.02	12.03	10.9	11.17	11.73	11.58	12.93
ENSMUSG00000032293	Ireb2	brown	6.8	6.04	6.09	6.76	7.8	6.86	6.45	8.42	6.57	5.74	5.1	7.36	4.35	5.67	6.71	6.6
ENSMUSG00000032300	1700017B05Rik	brown	4.03	3.58	4.54	3.84	3.33	4.49	3.96	4.17	4.16	4.29	4.31	3.82	4.03	4.25	3.78	4.11
ENSMUSG00000032305	Fam219b	brown	6.33	6.35	6.98	6.44	5.54	6.35	6.19	6.5	6.85	6.03	6.89	6.3	6.12	6.84	6.12	7.24
ENSMUSG00000032308	Ulk3	brown	5.33	4.83	6.92	5.05	4.33	5.73	8.3	4.47	5.55	5.11	5.93	5.54	5.35	4.98	4.79	5.39
ENSMUSG00000032313	Tmem266	brown	3.59	3.87	3.87	3.64	3.35	3.71	3.83	2.95	3.39	3.16	4.35	3.48	3.49	4.04	3.07	3.63
ENSMUSG00000032324	Tspan3	brown	159.78	167.85	166.58	166.63	167.77	165.6	168.66	167.19	169.55	170.6	174.2	168.99	173.36	164.32	167.6	167.1
ENSMUSG00000032328	Tmem30a	brown	66.22	63.63	63.5	61.41	84.83	68.62	60.46	85.49	64.97	56.79	52.08	71.44	45.87	54.97	62.36	60.12
ENSMUSG00000032340	Neo1	brown	24.28	27.59	26.93	26.56	24.95	27.03	25.53	21.92	25.81	28.05	29.28	25.44	25.56	26.25	25.44	26.77
ENSMUSG00000032342	Mto1	brown	10.75	11.85	12.26	11.09	10.49	10.44	12.17	10.2	11.19	10.98	11.36	10.28	12.36	10.49	10.34	11.09
ENSMUSG00000032356	Rasgrf1	brown	136.46	144.04	133.53	135.25	129.79	141.86	145.74	132.35	143.5	143.7	271.91	133.76	153.22	151.85	137.77	139.19
ENSMUSG00000032405	Pias1	brown	10.08	9.52	9.86	10.18	10.77	9.53	9.54	10.17	9.06	9.21	8.97	11.06	9.58	10.32	10.01	10.21
ENSMUSG00000032436	Cmtm7	brown	2.22	2.08	1.04	2.46	1.56	1.75	1.4	1.72	1.13	1.08	1.45	1.64	1.57	1.09	1.69	2.35
ENSMUSG00000032459	Mrps22	brown	16.66	14.57	15.16	16.07	16.18	14.68	14.72	17.33	15.92	14.4	13.99	15.9	12.97	15.68	16.23	14.05
ENSMUSG00000032463	Faim	brown	15.4	18.94	18.3	15.16	14.39	14.8	18.89	16.49	14.52	15.49	17.4	12.87	16.18	15.61	13.57	17.41
ENSMUSG00000032475	Nck1	brown	11.67	9.48	11.3	10.22	13.18	10.94	10.93	13.19	10.1	9.14	8.97	10.75	8.03	9.36	9.42	9.43
ENSMUSG00000032482	Cspg5	brown	133.13	134.92	142.03	127.22	130.88	136.85	130.9	120.76	138.22	141.64	138.3	124.8	152.36	138.83	129.69	130.38
ENSMUSG00000032517	Mobp	brown	269.47	283.43	261.56	251.49	306.37	273.32	284.57	338.47	278.92	277.54	263.31	297.22	286.87	284.15	295.36	285.55
ENSMUSG00000032523	Hhatl	brown	4.56	5.69	6.54	5.12	4.55	5.93	5.37	4.88	4.84	5.5	6.66	5.75	5.8	5.7	5.4	5.35
ENSMUSG00000032525	Nktr	brown	6.83	5.76	5.56	6.51	6.59	5.58	5.62	7.65	5.91	6.09	5.77	6.98	4.6	5.63	6.84	5.8
ENSMUSG00000032527	Pccb	brown	23.86	27.34	28.93	26.76	27.44	27.33	27.33	27.07	28.97	29.32	30.23	26.15	29.11	26.76	27.38	26.61
ENSMUSG00000032557	Uba5	brown	14.8	14.22	14.2	14.77	15.34	13.04	13.53	14.64	12.74	13.16	12.98	15.3	12.9	12.23	14.16	14.02
ENSMUSG00000032560	Dnajc13	brown	12.27	11.54	11.9	13.8	14.51	14.11	11.77	15.37	12.09	10.85	11.4	13.26	9.83	12.98	12.85	13.3
ENSMUSG00000032582	Rbm6	brown	8.28	8.88	8.31	7.94	9.53	8.16	7.99	10.19	8.88	8.52	7.7	8	7.54	8.47	8.55	7.64
ENSMUSG00000032594	Ip6k1	brown	68.7	71.53	72.93	73.12	63.67	73.86	75.42	67.76	72.97	74.87	79.82	74.47	81.03	76.21	70.77	75.14
ENSMUSG00000032607	Amt	brown	6.44	7.02	7.11	5.8	5.65	6.13	5.96	6.22	7.2	7.24	7.32	5.61	6.97	5.94	6.92	5.47
ENSMUSG00000032621	Srek1	brown	5.71	4.9	5.07	5.85	5.92	5.04	5.36	6.55	4.78	4.66	4.41	5.6	3.24	4.83	4.64	5.7
ENSMUSG00000032624	Eml4	brown	4.89	5.19	4.57	4.96	5.32	4.88	4.35	5.38	4.38	4.63	4.69	5.05	3.96	4.63	5.11	4.95
ENSMUSG00000032625	Thsd7a	brown	4.34	3.8	4.44	4.36	4.53	4.61	3.81	4.85	4.22	3.82	3.66	5.18	3.3	3.7	4.11	3.96
ENSMUSG00000032637	Atxn2l	brown	27.46	28.14	27.8	27.81	25.01	28.97	28.18	25.93	26.16	28.35	31.1	26.72	28.7	28.04	27.77	28.56
ENSMUSG00000032641	Gpr19	brown	6.97	6.7	7.04	6.85	5.56	6.32	7.25	5.38	5.99	5.91	7.24	7.04	5.91	6.62	5.79	6.55
ENSMUSG00000032679	Cd59a	brown	3.29	2.66	2.57	2.9	3.15	3.16	3.22	3.88	3.11	3.04	3.22	3.71	3.19	2.75	3.71	4.34
ENSMUSG00000032727	Mier3	brown	3.84	2.24	2.25	2.24	2.86	2.93	2.54	2.73	2.28	2.19	2.11	2.72	2.84	2.25	2.69	2.43
ENSMUSG00000032740	Ccdc88a	brown	4.75	3.42	4.99	3.13	6.19	4.24	4.83	6.01	4.71	3.27	3.07	3.7	2.83	4.58	4.37	3.98
ENSMUSG00000032745	Gpbp1	brown	18.14	16.58	14.85	16.28	21.79	16.27	16.06	21.31	15.87	15.1	12.47	19.83	12.54	15.23	17.96	15.38
ENSMUSG00000032782	Cntrob	brown	2.9	2.78	3.08	2.66	2.8	2.71	2.98	2.04	2.86	3.36	3.67	2.94	2.9	2.63	2.76	2.61
ENSMUSG00000032788	Pdxk	brown	38.34	38.83	40.92	40.07	37.13	41.26	41.9	38.15	41.72	42.44	46.91	41.43	43.75	44.25	38.68	38.97
ENSMUSG00000032827	Ppp1r9a	brown	35.76	33.01	31.88	31.64	36.31	35.05	30.75	38.16	32.37	33.95	29.47	35.75	28.12	33.17	36.61	33.39
ENSMUSG00000032841	Prr5l	brown	5.88	6.55	6.82	4.24	5.07	7.26	4.84	8.22	5.27	7.55	4.72	8.96	6.99	7.11	6.15	5.39
ENSMUSG00000032878	Ccdc85a	brown	15.72	11.48	15.12	12.73	14.82	12.54	14.51	16.53	13.72	13.02	10.71	16.38	10.65	13.3	12.36	15.48
ENSMUSG00000032898	Fbxo21	brown	44.33	43.41	42.32	43.15	41.32	44.92	45.32	41.49	44.15	47.11	48.73	43.87	48.16	48.08	44.87	46.2
ENSMUSG00000032925	Itgbl1	brown	1.72	1.44	1.49	1.56	1.79	1.99	1.71	2.33	1.53	1.68	1.22	1.72	0.94	1	1.31	1.78
ENSMUSG00000032965	Ift57	brown	16.4	17.02	17.41	16.68	18.9	16.62	15.5	17.43	15.86	15.38	16.36	17.55	15.8	17.48	17.12	15.67
ENSMUSG00000033004	Mycbp2	brown	36.76	36.12	31.32	32.36	36.72	33.36	33.1	36.38	32.18	30.79	33.12	33.92	32.12	37	34.21	34.33
ENSMUSG00000033014	Trim33	brown	8.26	6.96	7.22	7.98	9.2	7.46	6.72	9.07	8.6	8.1	6.52	7.95	6.62	7.5	7.6	7.73
ENSMUSG00000033047	Eif3l	brown	36.27	36.74	36.33	36.95	34.4	36.28	36.39	32.17	37.77	38.09	41.57	36.29	39.06	38.64	37.14	35.09
ENSMUSG00000033054	Npat	brown	3.29	2.54	2.85	2.42	3.02	2.9	3.04	3.21	2.49	2.58	2.33	3.07	1.87	2.54	2.65	2.49
ENSMUSG00000033059	Pygb	brown	65.54	72.64	78.03	70.69	66.5	71.13	71.15	66.19	73.48	76.99	80.23	72.02	75.29	78.32	68.4	71.06
ENSMUSG00000033065	Pfkm	brown	160	174.39	170.6	169.4	159.32	168.84	167.49	157.04	176.97	174.83	179.71	168.18	187.24	176.9	169.18	166.37
ENSMUSG00000033066	Gas7	brown	96.02	106.48	102.9	99.75	97.76	98.06	96.98	93.07	100.65	110.38	99.17	96.14	106.47	106.09	101.37	101.27
ENSMUSG00000033096	Apmap	brown	25.2	26.8	27.54	25.97	25	26.85	27.31	26.13	27.45	28.76	29.08	25.81	29.25	27.26	28.17	26.84
ENSMUSG00000033105	Lss	brown	5.47	5.71	5.14	5.78	5.24	5.59	5.34	4.75	6.11	5.8	6.55	6.16	5.24	5.98	5.13	5.76
ENSMUSG00000033106	Slc7a6os	brown	8.83	8.85	9.84	9.24	8.44	8.65	8.4	8.79	8	10.41	10.1	7.97	9.38	8.37	8.28	8.93
ENSMUSG00000033174	Mgll	brown	59.46	64.06	67.68	64.8	57.99	60.75	60.63	53.18	63.23	63.59	61.45	55.43	64.04	58.16	62.85	60.2
ENSMUSG00000033184	Tmed7	brown	21.84	21.1	21.84	22.24	24.68	23.73	22.53	23.93	22.44	21.32	21.8	24.43	21.14	22.34	23.92	22.59
ENSMUSG00000033191	Tie1	brown	2.55	3.16	3	2.96	2.82	3.43	3.48	2.61	2.86	3.56	3.83	2.85	4.05	3.57	2.89	3.26
ENSMUSG00000033192	Lpcat2	brown	5.02	5.64	5.1	5.92	4.15	4.82	4.35	3.97	5.28	5.55	6.18	4.99	5.91	4.8	5.27	4.97
ENSMUSG00000033278	Ptprm	brown	11.82	11.18	10.8	11.22	10.3	11.09	11.41	10.78	12.98	11.48	13.55	11.72	11.96	11.6	11.39	12.25
ENSMUSG00000033323	Ctdp1	brown	6.96	6.47	5.43	6.02	5.35	6.25	5.9	6.31	5.95	5.17	5.87	5.98	5.9	5.38	5.73	5.44
ENSMUSG00000033326	Kdm4a	brown	12.11	12.6	12.97	13.19	11.43	12.42	12.31	12.15	12.21	13.4	13.91	12.57	13.31	13.36	12.49	13.34
ENSMUSG00000033335	Dnm2	brown	16.34	17.46	15.91	17.63	15.89	16.05	16.65	14.88	16.56	17.02	19.09	15.84	18.02	19.29	16.47	17.92
ENSMUSG00000033373	Fntb	brown	11.9	11.5	10.46	11.27	9.52	11.31	11.46	9.92	11.95	11.93	11.51	11.01	11.83	10.75	10.13	11.02
ENSMUSG00000033389	Arhgap44	brown	44.41	41.76	43.02	42.36	39.96	43.68	42.61	37.6	41.81	45.39	44.95	40.96	45.35	43.66	43.09	42.12
ENSMUSG00000033419	Snap91	brown	94.29	103.68	107.07	101.18	97.38	101.69	97.86	93.22	107.92	107.81	106.45	99.23	99.41	106.9	97.22	98.94
ENSMUSG00000033436	Armcx2	brown	35.65	34.52	36.18	33.08	32.23	35.33	34.58	34.56	35.53	35.78	36.93	35.24	35.41	34.28	32.92	35.04
ENSMUSG00000033439	Trmt13	brown	0.98	1.53	2.07	1.5	1.04	1.75	1.16	1.12	1.1	1.76	0.96	1.34	1.73	0.98	0.96	1.53
ENSMUSG00000033499	Larp4b	brown	10.44	9.79	11.08	10.47	11.43	11.47	10.07	12.14	10.11	9.76	9.57	11.08	8.9	10.51	10.83	10.76
ENSMUSG00000033530	Ttc7b	brown	63.85	65.46	65.39	64.04	62.67	63.92	65.81	58.58	63.23	65.33	66.08	63.66	64.36	62.38	63.79	64.08
ENSMUSG00000033615	Cplx1	brown	330.45	326.16	326.39	332.85	312.24	324.79	330.72	290.74	337.92	347.01	362.16	328.38	365.22	345.52	338.38	344.59
ENSMUSG00000033676	Gabrb3	brown	47.35	43.18	42.05	41.05	50.31	44.49	43.98	50.09	42.53	41.61	38.7	47.94	36.72	42.13	44.81	43.41
ENSMUSG00000033712	Ccar2	brown	26.66	27.9	26.39	28.36	24.95	27	28.19	26.39	27.46	29.17	29.11	26.66	29.91	29.85	27.6	27.87
ENSMUSG00000033720	Sfxn5	brown	43.95	50.75	52.94	48.8	44.74	45.97	48.56	42.7	47.07	50.19	52.75	49.27	47.89	49.5	45.81	46.72
ENSMUSG00000033722	BC034090	brown	2.13	2.61	2.37	2.4	1.87	2.91	2.14	1.72	2.81	2.56	2.61	2.46	2.31	2.43	2.71	2.8
ENSMUSG00000033790	Tubgcp5	brown	5.31	4.66	4.95	4.59	5.38	4.48	4.4	5.92	4.27	4.27	4.82	5.67	4.6	4.6	5.32	4.58
ENSMUSG00000033799	Tasor2	brown	2.31	1.79	2.29	2.01	2.58	2.23	1.93	2.49	2.35	1.71	1.68	1.99	1.55	1.91	2.24	2.05
ENSMUSG00000033849	B3galt2	brown	3.44	2.77	2.69	2.55	3.98	2.98	2.36	3.59	3.13	2.48	2.13	3.14	2.19	2.56	2.91	2.54
ENSMUSG00000033871	Ppargc1b	brown	1.64	1.23	1.97	1.61	1.76	1.84	1.42	1.53	1.9	2.01	1.97	1.69	1.7	1.51	1.37	2.09
ENSMUSG00000033883	Zfp267	brown	2.85	2.7	2.89	2.48	3.32	2.72	2.56	3.53	2.25	2.19	2.44	3.04	1.89	2.77	3.01	2.93
ENSMUSG00000033904	Ccp110	brown	13.81	12.84	11.45	11.27	12.83	11.81	12.04	15.79	10.37	10.07	10.87	13.79	9.61	11.87	11.85	12.65
ENSMUSG00000033931	Rbm34	brown	4.66	4.58	4.6	5.55	5.81	4.53	5.44	6.03	4.77	4.76	4.13	5.38	3.64	4.82	4.66	5.37
ENSMUSG00000033965	Slc16a2	brown	13.87	13.04	13.76	13.99	12.29	13.22	13.13	12.56	13.65	14.3	13.94	12.41	14.23	15.26	13.28	14.09
ENSMUSG00000033972	Zfp944	brown	1.97	1.48	1.33	1.44	2.53	1.35	1.82	2.18	1.62	1.32	1.25	1.73	1.03	1.61	1.52	1.72
ENSMUSG00000033981	Gria2	brown	53.28	46.05	47.36	46.22	56.7	48.92	43.5	61.02	47.49	41.95	36.43	49.96	37.29	45.06	48.61	47.24
ENSMUSG00000033991	Ttc37	brown	1.88	1.54	1.8	1.84	2.56	1.86	2.04	2.49	1.94	1.47	1.58	2.27	1.36	1.89	2.03	2.12
ENSMUSG00000034007	Scaper	brown	5.57	4.76	4.74	4.95	6.44	5.43	4.8	6.11	5.14	4.65	4.35	5.53	4.02	5.2	5.13	5.61
ENSMUSG00000034021	Pds5b	brown	11.32	10.11	10.19	10.19	13.06	10.93	10.35	12.92	10.11	9.25	9.07	12.4	8.07	10.2	10.64	10.37
ENSMUSG00000034032	Rpap1	brown	4.94	4.51	4.68	4.43	4.55	4.93	4.87	3.94	4.51	4.76	5.14	4.65	5.3	4.88	4.71	4.4
ENSMUSG00000034120	Srsf2	brown	47.46	43.68	49	49.53	43.28	49.68	48.36	48.34	51.24	50.64	56.62	44.39	45.46	46.12	42.46	48.46
ENSMUSG00000034156	Tspoap1	brown	24.19	24.51	27.72	28.24	21.09	25.55	24.42	24.14	26.5	27.14	26.41	28.98	24.74	25.41	25.87	26.2
ENSMUSG00000034163	Zfc3h1	brown	3.68	2.85	3.46	3.07	3.74	3.23	2.98	3.49	2.8	2.97	2.52	3.29	2.24	2.71	2.68	2.78
ENSMUSG00000034187	Nsf	brown	318.94	339.54	320.75	325.14	313.41	321.13	321.46	312.98	326.55	334.4	330.9	313.67	327.6	323.21	319.98	329.3
ENSMUSG00000034211	Mrps17	brown	35.35	35.35	37.86	34.33	34.08	36.6	37.23	30.96	35.47	34.75	38.87	32.5	40.22	34.78	33.62	37.09
ENSMUSG00000034243	Golgb1	brown	9.24	6.93	9.79	10.03	10.78	9.54	9.07	10.03	7.2	8.65	6.53	9.04	6.8	8.72	8.56	9.01
ENSMUSG00000034252	Senp6	brown	11.08	9.83	9.76	9.37	11.64	10.87	8.91	13.33	9.55	9.03	8.19	10.66	8.36	11.81	9.3	8.65
ENSMUSG00000034295	Fhod3	brown	13.35	15.06	14.89	13.41	13.65	14.8	14.69	13.19	16.12	16.33	13.86	15.16	14.68	14.1	16.27	14.84
ENSMUSG00000034297	Med13	brown	5.2	4.47	4.75	5.32	5.57	5.23	4.68	6.18	4.69	4.53	4.21	5.36	3.51	4.34	5.2	5.01
ENSMUSG00000034343	Ube2f	brown	24.08	27.81	27.77	27.54	24.18	25.66	26.2	26.02	25.7	26.12	25.88	24.78	26.87	25.24	26.99	26.52
ENSMUSG00000034480	Diaph2	brown	3.34	3.22	3.43	3.2	3.33	3.92	3.11	3.94	3.71	2.87	2.58	3.13	2.58	2.82	2.99	3.04
ENSMUSG00000034488	Edil3	brown	22.62	22.9	23.31	22.68	27.84	23.79	22.33	26.87	23.01	20.97	20.24	25.4	16.48	21.15	22.64	22.23
ENSMUSG00000034509	Mad2l1bp	brown	6.75	6.86	7.63	6.96	4.95	7.52	6.08	5.39	6.08	6.89	7.12	6.06	8.03	6.49	7.12	6.78
ENSMUSG00000034532	Fbxo16	brown	4.58	4.81	5.66	5.46	4	4.94	4.58	4.4	5.4	4.81	5.16	4.72	4.34	5.41	4.42	5.12
ENSMUSG00000034543	Morc2a	brown	7.91	8.39	8.24	8.14	7.38	8.03	7.87	8.22	7.76	8.59	8.05	8.2	8.13	7.86	7.98	8.42
ENSMUSG00000034557	Zfyve9	brown	21.69	21.23	20.08	22.95	23.69	21.55	21.76	23.31	21.37	19.99	20.99	22.38	20.32	22.25	22.33	20.38
ENSMUSG00000034560	Washc4	brown	3.75	3.06	3.37	3.3	4.38	3.19	3.15	4.74	3.13	2.92	2.36	3.71	2.1	3.2	3.27	2.83
ENSMUSG00000034563	Ccpg1	brown	23.78	23.81	23.52	22.99	27.39	20.86	24.53	25	22.15	21.91	20.72	24.65	20.51	21.1	24.01	23.97
ENSMUSG00000034584	Exph5	brown	2.42	1.84	2.29	2.15	2.67	2.36	2.04	2.3	2.34	1.64	2.12	2.66	1.76	2.04	2.37	2.57
ENSMUSG00000034593	Myo5a	brown	61.55	61.62	60.4	62.24	69.71	63.31	61.54	63.21	62.84	62.17	59.58	62.87	55.72	61.83	63.7	65.28
ENSMUSG00000034647	Ankrd12	brown	5.63	4.39	3.9	4.07	4.93	4.67	3.65	6.47	4.65	3.96	3.2	4.73	3.34	3.67	5.62	4.91
ENSMUSG00000034708	Grn	brown	24.59	25.65	25.81	26.89	23.33	25.16	24.44	22.24	26.52	26.08	29.3	25.85	29.05	28.14	24.96	24.98
ENSMUSG00000034729	Mrps10	brown	14.88	17.1	17	16.11	16.13	17.57	19.1	15.43	16.26	15.9	18.89	16.52	16.58	15.31	17.24	14.91
ENSMUSG00000034731	Dgkh	brown	6.18	5.78	5.42	5.37	6.3	6.37	4.95	6.6	5.58	5.14	4.56	5.66	4.17	5.27	5.68	5.52
ENSMUSG00000034761	Map4k5	brown	6.05	5.66	6.34	6.33	6.85	6.34	5.94	7.63	5.8	5.85	5.97	6.52	4.9	5.69	6.24	6.59
ENSMUSG00000034780	B3galt1	brown	12.46	10.95	10.1	12.1	12.91	10.91	10.75	13.18	10.71	9.57	8.98	14.3	9.46	9.86	11.75	10.48
ENSMUSG00000034781	Gna11	brown	47.97	45.52	48.7	48.79	44.24	49.76	49.49	41.96	47.82	46.5	51.41	46.81	52.51	52.32	47.23	47.98
ENSMUSG00000034820	Cpsf7	brown	23.1	24.89	26.47	23.11	22.56	21.15	23.25	23.67	24	24.19	25.99	23.65	22.73	24.05	23.43	23.39
ENSMUSG00000034863	Ano8	brown	11.5	12.46	11.87	11.93	11.35	12.84	11.9	11.19	12.63	13.79	13.3	11.48	14.47	13.33	12.66	12.7
ENSMUSG00000034891	Sncb	brown	194.03	197.81	192.22	203.74	184.61	193.97	196.36	177.52	211.82	219.4	219.49	193.6	227.45	202.69	194.37	212.19
ENSMUSG00000034910	Pygo1	brown	4.72	4.82	4.43	4.81	5.54	5.2	4.8	5.53	4.44	4.68	4.52	5.03	3.71	4.68	4.29	4.71
ENSMUSG00000034926	Dhcr24	brown	36.12	36.82	38.18	38.55	29.87	36.77	32.94	31.78	37.57	36.79	39.52	35.05	41.61	37.99	34.95	38.17
ENSMUSG00000034951	Cog7	brown	16.44	17.06	17.38	17.34	16.8	15.9	17.88	16.63	17.53	17.89	19.57	16.18	19.13	18.59	18.16	18.24
ENSMUSG00000035093	Secisbp2l	brown	16.94	17.16	17.37	16.28	20.33	18.04	15.61	20.15	16.54	16.2	15.42	19.41	13.17	16.62	16.71	17.36
ENSMUSG00000035133	Arhgap5	brown	16.2	12.92	13.25	13.47	18.64	16.74	13.46	19.6	12.91	10.69	9.16	15.57	9.26	11.43	13.54	14.02
ENSMUSG00000035151	Elmod2	brown	1.87	1.81	2.24	1.88	2.09	1.77	1.86	2.82	1.82	1.51	1.42	2.13	1.22	1.55	1.67	1.8
ENSMUSG00000035173	Ccdc186	brown	5.07	4.7	4.41	4.2	5.52	4.79	4.45	7.19	4.6	3.89	3.38	5.46	4.05	4.79	4.8	4.78
ENSMUSG00000035203	Epn1	brown	145.34	139.32	145.8	148.47	138.05	144.9	145.98	127.12	147.21	150.87	152.17	135.67	157.35	149.81	145.16	145.04
ENSMUSG00000035226	Rims4	brown	19.18	19.69	24.35	20.04	18.25	19.42	19.22	17.17	19.87	22.15	19.27	17.9	21.17	19.24	19.26	20.65
ENSMUSG00000035235	Trim13	brown	6.55	5.63	5.37	4.29	6.22	5.13	4.93	5.68	6.02	4.3	4.96	5.15	5.48	4.94	5.75	4.4
ENSMUSG00000035236	Scai	brown	4.08	3.52	3.42	3.81	5.63	4.97	3.79	5.45	3.77	3.77	2.73	4.21	4.07	3.47	3.82	4.37
ENSMUSG00000035247	Hectd1	brown	15.51	14.52	14.31	14.67	16.39	14.84	13.8	16.63	14.88	14.78	14.5	16.43	13.07	15.18	14.9	15.69
ENSMUSG00000035248	Tut7	brown	10.32	10.74	10.04	11.25	12.83	13.04	10.3	12.14	11.04	9.18	10.17	13.42	7.89	9.73	10.99	11.07
ENSMUSG00000035277	Arx	brown	6.79	7.02	6.47	6.48	6.29	6.85	6.56	5.37	6.92	6.57	7.56	6.86	6.37	7.11	5.99	6.06
ENSMUSG00000035284	Vps13c	brown	8.55	9	8.85	8.31	9.85	8.7	7.92	9.96	8.15	7.48	7.44	8.28	7.96	8.59	8.13	9.54
ENSMUSG00000035329	Fbxo33	brown	14.6	11.03	11.05	14.98	15.04	15.04	13.19	14.31	11.81	14.17	11.32	13.74	11.76	14.59	13.36	15.06
ENSMUSG00000035390	Brsk1	brown	139.28	145.37	151.47	142.36	138.15	141.1	147.26	120.9	144.43	149.81	153.27	137.01	153.66	146.23	137.35	144.89
ENSMUSG00000035392	Dennd1a	brown	25.65	26.13	26.78	27.25	21.34	23.58	24.45	22.29	24.42	27.08	30.21	26.05	30.23	28.03	26.14	26.66
ENSMUSG00000035476	Tab3	brown	2.63	2.35	2.48	2.89	3.14	2.87	2.46	3.06	3.05	2.42	2.26	3.14	2.26	3.4	2.6	3.16
ENSMUSG00000035596	Mboat7	brown	52.25	50.34	47.55	51.11	48.91	48.5	50.5	47.77	49.43	51.75	52.88	50.03	51.68	49.46	47.29	51.74
ENSMUSG00000035601	Trmt10b	brown	5.75	5.25	4.94	5.51	5.61	5.3	5.22	5.88	4.89	5.41	4.21	4.7	4.72	5.7	5.45	5.38
ENSMUSG00000035614	Togaram1	brown	7.38	6.01	6.03	6.44	7.48	6.31	6.57	8.56	6.19	6.14	5.36	6.95	5.33	5.89	6.98	6.34
ENSMUSG00000035615	Frmpd1	brown	3.7	4.02	4.59	3.39	3.31	4.38	3.68	2.61	3.07	4.5	3.99	4.03	3.31	3.35	3.63	4.64
ENSMUSG00000035623	Rsf1	brown	4.26	4.8	4.6	4.2	5.59	6.02	5.04	5.87	5.09	3.16	4.07	5.1	3.5	4.5	4.21	4.96
ENSMUSG00000035629	Rubcn	brown	20.47	17.74	19.3	20.14	16.98	20.16	20.16	18.01	20.24	20.97	21.31	18.46	19.69	19.33	18.61	19.75
ENSMUSG00000035726	Supt16	brown	10.21	9.49	9.58	9.99	10.8	9.21	9.06	10.83	9.26	9.01	8.89	9.65	8.75	8.27	9.68	10.02
ENSMUSG00000035757	Selenoo	brown	10.73	10.97	10.05	10.21	10.4	11.69	12.54	9.12	11.51	11.12	11.69	11.18	11.61	10.11	10.36	11.29
ENSMUSG00000035765	Dym	brown	26.62	27.58	25.85	26.14	24.32	25.96	26.05	23.62	27.2	27.72	28.39	25.52	28.12	27.77	25.42	27.81
ENSMUSG00000035798	Zdhhc17	brown	18.82	17.83	17.19	18.65	21.71	17.89	17.55	20.76	18.6	16.81	16.24	20.22	14.97	17.23	17.51	18.22
ENSMUSG00000035805	Mlc1	brown	58.21	63.08	68.08	59.5	56.26	65.16	62.45	57.06	64.96	65.89	67.37	61.5	65.21	62.21	59.52	60.66
ENSMUSG00000035845	Alg12	brown	3.91	4.51	5.01	3.96	4.11	4.54	4.11	3.59	4.56	4.91	4.11	4.16	4.06	4.27	3.9	3.86
ENSMUSG00000035863	Palm	brown	86.02	82.71	85.75	84.61	78.34	86.88	83.58	69.47	85.42	85.84	92.14	78.99	90.3	87.78	80.7	83.83
ENSMUSG00000035898	Uba6	brown	3.83	2.39	2.7	2.68	3.06	2.41	2.41	3.65	2.34	2.52	1.99	2.94	1.8	2.65	2.61	2.8
ENSMUSG00000035914	Cd276	brown	4.3	4.06	3.79	4.24	2.95	3.89	3.83	2.79	3.61	3.46	4.1	3.35	3.46	3.73	3.38	3.51
ENSMUSG00000035933	Cog5	brown	12.61	10.39	11.89	11.35	13.48	12.04	11.15	14.44	11.14	11.14	11.2	13.29	11.77	11.49	11.47	11.25
ENSMUSG00000035941	Ibtk	brown	3.51	3.5	3.6	3.72	4.2	3.63	3.28	4.09	3.75	3.67	3.67	3.64	3.23	3.64	3.8	3.68
ENSMUSG00000035953	Pip4p1	brown	29.1	34.6	38.45	34.25	38.39	33.67	33.1	31.53	39.14	36.03	39.08	39.66	35.9	40.87	32.69	32.47
ENSMUSG00000035969	Rusc2	brown	34.31	32.37	32.47	34.94	31.4	35.69	34.68	29.95	32.21	35.69	36.99	31.77	38.51	37.8	32.95	32.85
ENSMUSG00000035992	Fnip1	brown	5.69	4.81	4.96	5.35	6.17	5.59	5.17	7.12	5.24	4.94	4.24	6.02	3.56	4.61	5.38	5.03
ENSMUSG00000036054	Sugp2	brown	23	21.93	23.48	22.21	22.17	23.94	23.74	21.32	23.12	24.68	25.28	22.46	25.06	23.76	23.8	23.29
ENSMUSG00000036057	Ptpn23	brown	8.11	8.83	8.44	8.67	7.96	8.97	8.2	7.79	8.58	9.19	9.86	7.82	10.96	9.4	8.86	9.05
ENSMUSG00000036093	Arl5a	brown	15.19	14.98	14.73	14.69	17.95	14.2	15.36	18.38	14.73	14.22	13.15	16.1	11.04	13.42	14.05	14.35
ENSMUSG00000036095	Dgkb	brown	25.03	20.92	20.96	21.29	24.59	22.74	20.75	26.33	19.86	18.17	17.61	25.13	16.82	20.13	23.48	20.09
ENSMUSG00000036097	Slf2	brown	3.8	2.64	3.65	3.21	4.05	3.69	3.79	4.36	3.35	3.46	3.21	4.03	2.65	3.5	2.67	3.24
ENSMUSG00000036155	Mgat5	brown	15.35	15.73	15.89	15.32	14.15	15.3	15.08	15.04	16.02	16.55	16.44	14.59	16.18	15.33	15.5	15.77
ENSMUSG00000036158	Prickle1	brown	25.48	27.27	27.27	26.86	25.73	25.97	26.37	24.99	25.9	27.93	25.74	23.11	25.57	25.71	27.39	27.3
ENSMUSG00000036188	Ankmy2	brown	19.62	21.19	20.15	19.61	19.79	19.85	21.64	19.66	18.98	21.17	21.79	20.1	20.41	19.55	20.81	19.18
ENSMUSG00000036202	Rif1	brown	1.78	1.45	1.76	1.62	2.19	2.32	1.81	2.42	1.71	1.41	1.58	1.82	1.01	1.82	1.41	1.88
ENSMUSG00000036257	Pnpla8	brown	21.8	21.46	20.41	22.46	24.83	22.44	20.19	26.49	21.4	19.79	18.54	22.47	16.57	18.94	23.65	21.06
ENSMUSG00000036273	Lrrk2	brown	6.54	5.77	6.19	6.35	7.09	6.4	6.11	6.95	6.26	5.75	5.17	6.26	5.58	6.62	6.96	5.89
ENSMUSG00000036275	9530068E07Rik	brown	40.44	42.79	41.31	40.59	39.48	42.74	42.89	40.59	41.67	43.91	43.73	42.08	41.1	41.02	41.64	43.39
ENSMUSG00000036285	Noa1	brown	8.21	8.36	7.98	8.23	7.55	7.87	8.81	6.99	8.68	8.99	9.46	8.48	8.88	7.8	7.86	8.17
ENSMUSG00000036295	Lrrn3	brown	16.22	14.69	14.59	14.22	17.45	15.18	14.8	17.55	14.55	14.46	14.71	16.74	13.02	14.25	15.05	14.26
ENSMUSG00000036298	Slc2a13	brown	22.9	22.32	21.76	23.09	23.36	23.25	21.79	23.62	22.71	22.54	21.42	22.94	19.56	21.2	22.91	22.38
ENSMUSG00000036390	Gadd45a	brown	4.23	2.9	3.47	3.51	2.73	2.26	2.47	2.97	2.31	1.72	2.21	2.97	2.53	2.56	3.11	3.31
ENSMUSG00000036438	Calm2	brown	1208.41	1201.83	1207.98	1163.8	1307.19	1179.08	1120.45	1309.3	1235.36	1134.59	1064.19	1238.23	1308.75	1113.68	1227.02	1027.15
ENSMUSG00000036469	Marchf1	brown	5.48	4.66	5.14	4.22	6.14	5.68	4.51	5.65	5.27	5.04	4.19	6.17	3.67	4.81	4.8	4.98
ENSMUSG00000036473	Tbc1d24	brown	14.06	15.26	15.67	15.17	14.98	15.05	15.28	14.79	15.33	17.16	16.17	14.48	14.83	15.65	15.88	15.51
ENSMUSG00000036499	Eea1	brown	4.06	3.52	3.8	3.55	4.68	4.23	3.63	5.12	4.01	3.3	3.23	4.31	2.21	3.81	3.79	3.98
ENSMUSG00000036504	Phpt1	brown	13.14	15.03	14.21	15.59	12.21	14.27	15.12	14.98	15.74	15.26	15.92	14.44	17.11	13.88	13.12	15.62
ENSMUSG00000036552	Ermard	brown	4.78	7.19	4.75	4.22	4.35	5.76	5.27	7.53	4.62	3.48	4.47	5.4	5.39	6.52	5.71	4.7
ENSMUSG00000036560	Lgi4	brown	10.52	12.68	13.07	12.37	11.72	11.26	12.12	10.96	11.56	12.56	12.56	11.82	12.27	13.26	10.22	11.73
ENSMUSG00000036564	Ndrg4	brown	748.85	751.55	750.39	767.3	696.61	765.4	776.22	687.05	760.79	760.44	805.8	761.38	775.94	753.33	748.43	716.27
ENSMUSG00000036572	Upf3b	brown	4.01	4.07	4	3.85	5.12	3.56	4.26	5.56	3.88	2.75	3.18	4.98	2.75	3.19	4.07	3.66
ENSMUSG00000036620	Mgat4b	brown	23.64	23.26	23.67	24.25	19.78	22.66	23.31	19.19	24.31	23.56	24.8	21.14	24.15	23.87	24.97	25.65
ENSMUSG00000036641	Ccdc148	brown	2.37	2.18	2.27	2.16	2.59	2.75	2.3	3.25	2.43	2.35	1.84	2.25	1.65	2.28	2.31	2.12
ENSMUSG00000036646	Man1b1	brown	25.22	26.47	25.59	25.21	23.26	25.62	23.5	24.31	26	25.73	27.99	25.61	25.9	25.07	25.45	24.91
ENSMUSG00000036707	Cab39	brown	39.92	40.25	39.89	39.75	46.03	38.77	39.03	46.37	38.93	36.84	35.17	42.31	32.51	36.34	41.21	39.07
ENSMUSG00000036712	Cyld	brown	19.72	18.07	17.91	18.89	20.43	18.87	18.1	21.73	18.18	17.91	16.91	20.15	15.12	17.18	18.77	18.18
ENSMUSG00000036745	Ttll7	brown	39.66	35.8	34.43	34.25	43.61	37.29	35.4	43.28	37.11	33.2	29.5	39.71	29.94	32.75	35.78	33.47
ENSMUSG00000036766	Dner	brown	52.84	52.66	52.16	54.28	48.84	51.89	54.08	49.56	52.12	58.88	56.28	52.17	58.84	48.54	44.09	50.95
ENSMUSG00000036817	Sun1	brown	34.87	32.95	33.94	33.58	28.85	33.89	31.08	32.09	34.52	35.26	35.6	34.02	34.38	29.55	34.29	33.2
ENSMUSG00000036822	Topors	brown	4.57	4.65	4.47	4.74	5.61	4.9	4.81	5.3	4.36	4.32	3.96	5.02	3.28	4.41	4.68	4.89
ENSMUSG00000036898	Zfp157	brown	2.32	2.82	2.43	2.39	2.8	2.32	2.36	3.33	1.99	2.07	2.4	2.58	2.06	2.6	2.85	1.97
ENSMUSG00000036902	Neto2	brown	10	9.03	8.89	9.46	12.45	10.61	8.8	11.58	8.75	8.26	7.35	10.64	6.99	8.77	9.42	8.96
ENSMUSG00000036908	Unc93b1	brown	6.68	5.88	7.38	9.1	6.06	6.47	6.31	5.79	7.33	7.94	10.38	5.82	8.53	6.92	7.43	6.17
ENSMUSG00000036916	Zfp280c	brown	2.22	1.83	1.95	2.16	2.54	2.41	2.29	3.01	1.96	2.09	1.61	2.39	1.29	1.68	2.36	1.97
ENSMUSG00000036955	Kifbp	brown	77.42	79.99	80.19	80.77	80.11	81.34	79.43	77.01	82.06	80.87	81.78	77.91	78.91	79.28	80.38	82.42
ENSMUSG00000036985	Zdhhc9	brown	22.3	21.95	21.47	22.51	21.18	22.28	21.64	19.53	22.02	22.42	23.47	20.8	23.08	23.46	22.07	23.01
ENSMUSG00000036986	Pml	brown	3.43	3.89	4.01	4.58	3.3	4.31	3.81	2.98	3.57	3.74	3.85	3.85	3.83	3.83	3.75	4.51
ENSMUSG00000037001	Zfp39	brown	1.99	1.88	1.98	1.64	2.5	2.22	1.85	2.46	2.25	2.25	1.96	2.01	2.18	2	2	2.12
ENSMUSG00000037012	Hk1	brown	125.41	139.51	138	131.08	127.56	130.94	132.53	121.06	137.33	139.88	138.03	123.21	153.85	141.81	135.48	137.46
ENSMUSG00000037029	Zfp146	brown	11.27	9.99	10.25	10.9	10.96	10.27	9.64	12.22	9	9.36	8.41	12.7	9.15	10.18	10.5	11.12
ENSMUSG00000037085	Trmt12	brown	2.26	2.05	2.16	2.52	2.35	2.23	1.9	2.35	2.28	1.91	2.15	2.04	2.26	1.98	2.24	2.09
ENSMUSG00000037138	Aff3	brown	12.08	12.12	12.23	11.56	11.7	10.86	11.67	11.2	11.81	13.31	12.86	11.28	11.25	13.1	11.57	12.47
ENSMUSG00000037217	Syn1	brown	227.45	223.65	219.97	219.26	214.28	221.17	215.95	194.55	227.02	226.63	230.7	209.67	237.47	225.61	230.66	223.5
ENSMUSG00000037236	Matr3	brown	96.13	87.81	82.43	91.51	116.84	92.07	83.71	123.56	87.91	74.93	67.21	99.01	63.73	79.77	88.38	84.21
ENSMUSG00000037257	Aagab	brown	9.75	10.26	12.38	12.25	10.1	10.96	9.97	10.31	12.05	10.66	11.84	10.44	10.5	11.02	11.26	11.17
ENSMUSG00000037260	Hgsnat	brown	24.26	26.77	26.11	26.11	24.9	26.89	28.35	25.35	27.24	26.31	29.02	25.73	28.14	27.29	27.09	27.84
ENSMUSG00000037270	4932438A13Rik	brown	10.39	8.9	9.5	10.4	11.99	11.32	9.84	11.99	9.99	9.05	8.05	10.8	8.68	9.18	10.52	10.67
ENSMUSG00000037286	Stag1	brown	4.42	3.11	3.91	3.38	5.17	4.07	3.65	4.45	3.2	3.32	3.17	3.71	2.88	3.43	3.48	3.9
ENSMUSG00000037287	Tbcel	brown	10.28	9.44	10.49	10.61	11	11.07	10.57	12.69	10.24	10.44	10.13	11.32	9.14	10.42	11.01	11.89
ENSMUSG00000037326	Capn15	brown	9.34	8.2	9.22	8.91	8.32	8.51	8.76	7.55	8.77	9.68	9.18	9.07	9.79	9.25	8.35	9.14
ENSMUSG00000037341	Slc9a7	brown	6.59	6.83	6.48	6.57	8.09	8.29	6.69	8.8	7.26	6.57	6.67	7.58	7.14	7.96	6.83	7.05
ENSMUSG00000037410	Tbc1d2b	brown	3.81	3.85	4.17	3.99	3.19	4.16	4.52	3.48	3.84	4.26	4.7	3.78	4.6	4.29	3.83	4.5
ENSMUSG00000037416	Dmxl1	brown	3.34	2.44	2.69	2.57	3.34	3.39	2.67	4.07	2.92	2.63	2.2	3.28	2.28	2.73	3.06	2.9
ENSMUSG00000037463	Fbxo27	brown	4.54	6.05	6.34	7.47	4.9	5.53	9.26	4.13	5.93	5.1	5.84	5.31	6.95	5	6.43	5.36
ENSMUSG00000037475	Thoc2	brown	4.4	3.07	2.89	3.34	4.35	4.17	3.48	4.68	3.1	2.46	2.78	4.2	1.73	2.62	3.05	3.28
ENSMUSG00000037503	Fam168b	brown	73.99	79.16	76.7	74.27	73.24	74.91	76.01	69.99	75.89	79.61	77.97	74.66	77.62	77.9	78.01	80.57
ENSMUSG00000037514	Pank2	brown	18.04	21.6	20.99	18.21	16.68	15.78	16.98	15.66	17.53	17.3	18.76	15.73	18.86	15.55	17.89	17.82
ENSMUSG00000037570	Mcrs1	brown	39.98	39.88	44.52	40.6	38.9	44.25	43.16	38.03	41.81	43.33	44.49	42.38	46.17	42.39	42.79	43.5
ENSMUSG00000037605	Adgrl3	brown	16.33	15.74	15.95	16.57	16.52	15.58	15.21	17.2	14.92	15.99	14.59	15.95	15.33	16.01	15.37	15.52
ENSMUSG00000037606	Osbpl5	brown	6.97	7.61	7.42	6.83	7.48	7.26	9.07	7.29	7.66	7.9	7.95	6.89	7.81	7.22	7.16	6.37
ENSMUSG00000037608	Bclaf1	brown	18.24	14.78	14.96	16.11	19.43	16.34	15.08	19.11	14.93	14.48	13.2	17.69	11.48	15.77	16.36	15.92
ENSMUSG00000037640	Zfp60	brown	6.72	5.21	6.25	5.9	7.33	6.14	6.33	7.63	6.24	5.97	4.25	6.54	4.31	5.78	5.75	5.94
ENSMUSG00000037652	Phc3	brown	5.66	4.46	4.83	4.8	5.22	5.8	4.88	5.8	5.01	5.03	4.49	5.17	3.7	4.35	4.59	5.1
ENSMUSG00000037674	Rfx7	brown	4.65	4.12	4.13	3.99	4.03	5.11	4.36	5.25	4.21	4.07	3.74	4.51	3.52	4.02	4.21	4.55
ENSMUSG00000037720	Tmem33	brown	30.49	25.86	28.01	22.49	30.21	33.07	24.97	28.73	29.03	26.99	25.97	25.57	24.54	26.15	25.27	27.22
ENSMUSG00000037730	Mynn	brown	3.02	2.93	2.92	2.68	3.25	3.36	3.15	3.42	2.81	2.51	2.51	2.99	2.38	2.71	2.31	3.05
ENSMUSG00000037754	Ppp1r16b	brown	34.59	32.31	36.47	33.7	33.69	33.78	36.09	31.72	33.41	37.98	37.6	34.05	33.87	35.44	36.8	35.47
ENSMUSG00000037773	Pced1a	brown	3.53	3.98	3.41	3.5	3.14	3.97	3.58	3.6	4.09	4.05	4.97	3.85	4.05	4.06	3.9	3.49
ENSMUSG00000037784	Dzip1l	brown	4.72	4.8	5.7	5.54	4.55	6.06	5.36	4.25	5.15	5.27	5.81	5.09	4.54	6.11	4.39	5.83
ENSMUSG00000037816	Fbxw17	brown	2.73	3.32	2.9	2.61	2.62	2.5	2.08	2.56	2.28	3.14	3.46	2.5	3.02	2.27	2.33	2.47
ENSMUSG00000037857	Nufip2	brown	4.98	5.67	5.33	4.85	5.6	5.48	4.74	6.22	4.8	4.42	4.46	5.85	3.76	4.75	4.99	4.71
ENSMUSG00000037876	Jmjd1c	brown	5.84	4.61	4.71	4.93	5.47	5.6	5.46	5.98	4.9	4.57	4.72	5.86	4.08	5.26	5.34	4.95
ENSMUSG00000037958	Nsrp1	brown	2.81	2.74	2.3	2.68	3.04	2.38	2.3	3.22	2.81	2.41	2.06	3.17	1.78	2.24	2.89	3.52
ENSMUSG00000037972	Snn	brown	80.9	87.93	89.17	87.2	79.88	81.57	79.95	81.87	84.33	85.41	86.79	84.89	90.11	82.67	83.66	84.8
ENSMUSG00000037977	6430571L13Rik	brown	1.93	2.4	2.08	2.21	1.98	2.02	2.51	1.94	2.15	1.88	2.71	1.94	2.27	1.99	1.74	1.54
ENSMUSG00000037989	Wnk2	brown	24.71	25.8	23.15	25.32	23.32	25.63	23.95	21.2	26.1	26.52	27.61	23.3	29.47	27.35	25.69	25.15
ENSMUSG00000037996	Slc24a2	brown	56.72	55.56	50.54	54.09	62.75	57.95	54.4	63.71	59.82	53.95	48.77	59.73	45.35	54.17	62.89	59.67
ENSMUSG00000037997	Parp11	brown	10.26	9.69	9.78	9.38	8.47	8.19	8.94	8.41	8.49	10.03	10.87	8.61	9.05	8.05	9.67	9.33
ENSMUSG00000037999	Arap2	brown	9.34	8.27	7.91	7.55	11.43	9.13	7.77	10.53	8.27	7.97	6.46	9.5	6.46	7.12	8.17	8.24
ENSMUSG00000038013	Wipf2	brown	15.07	15.04	14.95	15.84	13.4	14.17	15.23	13.71	15.55	15.77	16.55	14.18	14.78	14.75	14.97	15.16
ENSMUSG00000038020	Rapgefl1	brown	34.63	33.53	34.42	37.17	31.66	35.58	34.84	30.1	35.89	36.87	35.11	33.34	37.48	36.7	33.59	34.99
ENSMUSG00000038025	Phf2	brown	12.23	11.69	11.86	12.2	10.78	12.5	12.7	10.82	10.99	12.7	13.05	11.09	11.64	13.13	10.99	11.27
ENSMUSG00000038039	Gcc2	brown	7.49	6.51	6.01	5.66	8.68	6.76	6.24	8.16	7.29	6.16	5.13	7.14	4.53	5.89	7.08	6.68
ENSMUSG00000038068	Rnf144b	brown	8.4	9.82	8.32	8.59	8.29	9.02	8.21	8.38	9.08	8.73	9.19	7.92	8.2	8.55	8.16	8.37
ENSMUSG00000038095	Sbno1	brown	16.71	13.64	13.04	14.76	18.46	14.61	14.75	18.3	15.05	13.93	13.84	17.11	11.77	15.54	15	15.43
ENSMUSG00000038128	Camk4	brown	19.91	18.17	16.26	16.39	19.23	16.65	15.74	19.1	17.22	16.18	14.63	18.53	16.16	17.95	20.29	17.26
ENSMUSG00000038173	Enpp6	brown	2.97	1.91	1.56	2.19	1.94	2.04	2.06	2.44	2.21	1.56	1.79	1.78	1.86	1.77	2.72	2.4
ENSMUSG00000038174	Fam126b	brown	8.23	6.27	6.87	6.41	9.06	8.08	6.85	9.69	7.79	5.69	5.92	7.96	5.47	6.64	7.38	7.11
ENSMUSG00000038233	Gask1a	brown	1.71	2.05	2.31	2.67	1.79	2.38	2.3	2.17	2.2	2.43	2.44	2.01	2.42	2.42	1.78	2.54
ENSMUSG00000038241	Cep250	brown	3.5	4.55	4.07	4.04	3.9	3.92	3.71	3.97	4.07	4.38	4.29	4.06	3.89	4.34	3.47	4.66
ENSMUSG00000038252	Ncapd2	brown	4.23	5.57	6.24	4.76	4.96	4.65	5.44	4.46	4.84	6.36	4.87	5.18	5.83	5.08	5.25	5.31
ENSMUSG00000038268	Ovca2	brown	6.27	7.72	6.78	7.36	6.23	7.22	6.64	6.04	6.7	7.05	7.31	6.65	7.06	7.06	6.88	7.04
ENSMUSG00000038323	1700066M21Rik	brown	7.35	7.31	6.63	7.14	8.24	6.69	6.84	7.95	6.52	5.84	5.54	7.51	5.24	5.35	6.86	5.88
ENSMUSG00000038324	Trpc4ap	brown	57.9	59.79	57.37	57.01	55.55	61.28	58.13	55.02	60.56	60.86	63.53	57.83	63.67	61.17	61.72	58.42
ENSMUSG00000038347	Tcte2	brown	1.26	1.12	0.87	1.17	2.3	0.86	1.3	2.04	1.3	0.85	0.97	0.89	0.82	1.55	0.93	1.01
ENSMUSG00000038351	Sgsm2	brown	27.08	25.76	27.32	26.02	25.49	27.29	28.16	22.47	26.4	28.5	29.11	24.39	29.39	28.27	25.65	27.68
ENSMUSG00000038366	Lasp1	brown	53.74	55.06	53.04	54.75	47.89	47.38	51.38	49.52	56.92	54.9	55.16	51.83	54.53	54.1	47.22	51.72
ENSMUSG00000038368	Focad	brown	5.92	6.2	5.68	6.09	5.57	6.55	5.7	5.18	5.25	6	6.07	5.76	5.53	5.55	5.91	6.22
ENSMUSG00000038393	Txnip	brown	9.61	14.79	12.82	13.31	11.01	14.79	12.97	15.13	12.07	14.63	15.92	13.2	12.64	13.24	12	14.65
ENSMUSG00000038437	Mllt6	brown	20.04	23.31	22.14	20.97	21.53	19.95	22.02	17.83	22.73	23.23	23.56	21.09	24.44	21.32	21.03	22.25
ENSMUSG00000038456	Dennd2a	brown	7.23	7.31	7.98	8.46	6.45	7.3	7.45	6.64	6.46	7.56	7.9	7.38	7.29	7.98	7.23	7.45
ENSMUSG00000038486	Sv2a	brown	121.45	134.2	129.56	130.95	118.79	130.97	131.81	121.24	131.24	136.07	138.55	123.58	135.4	129.2	125.83	132.24
ENSMUSG00000038503	Mesd	brown	20.17	20.83	22.59	21.13	23.7	15.33	24.6	21.47	23.97	24.88	30.15	22.92	23.8	26	21.88	20.41
ENSMUSG00000038510	Rpf2	brown	8.35	7.76	8.74	6.76	9.84	7.14	6.73	9.83	7.6	7.47	5.91	8.85	6.67	6.96	7.94	7.02
ENSMUSG00000038517	Tbkbp1	brown	18.66	14.74	17.58	20.34	17.6	18.4	20.67	14.6	19.82	19.39	20.35	15.49	18.59	18.28	15.91	16.95
ENSMUSG00000038535	Zfp280d	brown	5.91	4.58	3.94	6.18	6.23	4.69	4.46	5.58	6.01	4.17	4.34	5.51	3.43	4.27	5.35	4.69
ENSMUSG00000038593	Tctn1	brown	2.97	3.44	3.09	3.38	2.74	3.26	3.28	3.12	3.23	4.21	3.71	3.27	3.44	3.33	4.02	3.62
ENSMUSG00000038602	Slc35f1	brown	14.6	13.61	14.02	13.47	14.67	13.31	13.82	14.6	13.15	13.53	12.64	14.09	12.28	12.41	14.44	13.53
ENSMUSG00000038608	Dock10	brown	8.18	6.47	6.79	6.93	7.54	7.88	7.08	8.29	7.01	6.42	6.62	7.34	5.81	7.08	7	6.71
ENSMUSG00000038630	Zkscan16	brown	10.28	8.7	9.63	10.05	10.38	8.94	9.11	11.5	9.24	8.22	8.4	10.51	8.3	8.47	8.66	8.92
ENSMUSG00000038633	Degs1	brown	55.34	53.04	58.25	50.78	51.93	57.5	54.85	53.58	55.65	59.62	59.81	52.36	55.2	52.73	52.7	55.57
ENSMUSG00000038637	Lrrc56	brown	1.59	1.46	2.67	1.17	1.19	2.03	2.74	1.29	1.53	1.46	1.6	0.95	1.54	1.28	1.47	1.27
ENSMUSG00000038642	Ctss	brown	53.05	56.3	60.3	69.48	52.01	46.62	48.89	48.54	60.68	57.26	68.91	60.67	57.03	51.56	55.82	48.32
ENSMUSG00000038648	Creb3l2	brown	2.53	2.59	2.49	2.57	2.36	2.44	2.62	2.38	2.39	2.79	2.86	2.26	2.35	2.57	2.44	2.89
ENSMUSG00000038679	Trps1	brown	2.37	1.99	2.21	2.2	2.47	2.23	2.4	2.54	1.9	2.09	1.93	2.19	1.81	2.32	2.36	2.14
ENSMUSG00000038702	Dsel	brown	1.97	1.64	1.96	2.08	2.41	2.01	1.72	2.57	1.68	1.75	1.62	2.24	1.45	1.84	1.74	1.87
ENSMUSG00000038705	Gmeb2	brown	6.23	6.53	6.95	6.52	5.63	5.47	6.28	5.54	6.29	5.84	7.69	5.59	7.03	6.54	6.92	6.37
ENSMUSG00000038708	Golga4	brown	11.19	11.13	11.31	10.93	13.24	11.71	10.2	12.66	10.35	10.04	10.62	12.55	9.77	11.4	12.75	11.66
ENSMUSG00000038738	Shank1	brown	50.41	48.04	50.8	48.6	47.66	51.12	49.26	39.42	48.89	54.04	52.38	45.43	54.75	53.84	46.71	51.88
ENSMUSG00000038740	Mvb12b	brown	32.18	35.43	32.76	30.88	31.9	32.41	31.41	28.58	34.04	36.65	37.64	32.65	37.33	34.93	32.87	33.51
ENSMUSG00000038773	Kdm3b	brown	11.71	11.57	12.13	11.82	10.91	11.08	12.2	10.53	11.86	11.48	12.32	11.17	11.96	12.17	11.71	12.34
ENSMUSG00000038774	Ascc3	brown	2.23	1.77	1.63	1.76	2.16	2.24	1.59	2.63	2.15	1.84	1.62	2.31	1.73	1.95	2.13	2.14
ENSMUSG00000038807	Rap1gap2	brown	59.42	60.45	63.4	58.13	56.75	59.76	58.02	50.96	60.43	62.55	60.47	52.75	60.51	59.32	58.53	59.09
ENSMUSG00000038876	Rnf146	brown	19.86	21.99	21.96	20.87	25.63	22.19	20.85	24.28	20.53	19.79	18.95	23.4	19.93	21.04	21.85	17.16
ENSMUSG00000038916	Soga3	brown	11.58	9.52	9.19	10.39	11.08	10.22	9.71	11.83	10.01	9.62	9.76	10.54	8.26	10.48	10.86	12.05
ENSMUSG00000038957	Edc3	brown	6.99	6.67	7.08	7.02	6.09	6.87	9.67	6.02	7	7.19	6.9	6.51	7.12	7.03	6.33	7
ENSMUSG00000038976	Ppp1r9b	brown	266.7	278.72	289.71	274.31	263.55	274.18	282.76	230.08	274.8	280.4	290.61	254.4	285.43	270.18	263.34	264.73
ENSMUSG00000039037	St6galnac5	brown	15.17	14.54	14.21	15.44	15.86	15.03	14.84	15.32	14.04	14.79	13.95	14.12	14.96	15.52	14.94	15.81
ENSMUSG00000039043	Arpin	brown	8.05	8.61	8.46	8.99	8.04	8.54	8.76	7.78	8.85	9.46	8.8	8.38	8.66	8.71	7.81	8.91
ENSMUSG00000039048	Foxred1	brown	11.67	13.48	13.23	13.43	11.59	13.27	13.29	12.29	11.76	14.55	13.69	12.34	14.08	13.97	13.19	13.15
ENSMUSG00000039068	Zzz3	brown	7.53	7.21	7.33	6.63	7.41	6.65	6.73	7.46	6.48	6.25	6.03	7.05	5.92	6.6	7.17	6.45
ENSMUSG00000039156	Stim2	brown	14.65	13.74	14.11	16.06	15.29	13.81	13.17	15.06	13.45	13.34	12.87	14.45	14.01	13.51	14.52	13.7
ENSMUSG00000039168	Dap	brown	3.2	4.13	4.66	4.93	3.69	3.94	4.14	4.47	3.86	4.36	5.16	4.63	4.66	4	3.98	4.87
ENSMUSG00000039202	Abhd2	brown	26.69	28.58	28.07	27.08	28.07	26.7	27.14	26.44	27.64	29.3	28.64	26.56	29.62	30.15	29.04	28.72
ENSMUSG00000039205	Ciz1	brown	14.82	18.37	15.64	16.87	16.51	17.8	17.5	13.9	16.18	17.38	18.32	18.7	16.64	16.53	17.67	17.71
ENSMUSG00000039206	Daglb	brown	8.77	8.72	8.32	7.99	8	8.6	8.13	7.61	9.06	9.4	9.32	8.5	9.95	9.18	8.37	8.55
ENSMUSG00000039219	Arid4b	brown	4.64	3.56	4.21	3.7	4.66	3.96	3.98	5.81	3.77	3.7	2.62	4.34	2.11	2.98	3.86	3.81
ENSMUSG00000039233	Tbce	brown	10.44	10.32	9.83	10.32	10.28	10.56	9.96	12.17	9.88	8.87	9.41	10.87	9.96	9.38	11.06	10.86
ENSMUSG00000039252	Lgi2	brown	17.49	17.28	16.18	16.36	15.68	16.78	17.36	15.95	18.37	18.63	17.42	17.64	16.81	15.6	15.99	16.93
ENSMUSG00000039270	Megf9	brown	15.92	15.04	15.61	14.67	18.61	16.58	14.87	18.79	16.28	15.39	13.03	18.7	12.78	14.89	15.06	16.18
ENSMUSG00000039275	Foxk2	brown	27.16	26.18	27.18	26.47	24.56	25.88	26.94	25.38	25.89	27.63	26.17	25.94	25.54	27	26.73	28.16
ENSMUSG00000039285	Azi2	brown	14.32	13.73	13.9	14.63	16.4	13.5	13.93	17.5	11.61	12.4	11.47	13.93	11.79	13.23	12.6	14.08
ENSMUSG00000039449	Prpf18	brown	13.9	12.29	13.78	13.21	15.34	13.1	12.81	14.85	13.74	13.11	13.48	14.84	11.49	14	14.1	13.86
ENSMUSG00000039463	Slc9a8	brown	8.7	9	9.04	8.08	7.8	9.23	9.02	8.51	8.51	8.86	9.22	7.93	9.45	9.13	8.37	8.71
ENSMUSG00000039477	Tnrc18	brown	13.83	13.14	13.19	13.93	11.76	14.07	13.71	12.21	13.14	15.31	14.52	12.75	15.14	14.59	13.24	14
ENSMUSG00000039478	Micu3	brown	26.86	25.33	24.98	26.01	29.25	28.14	25.18	31.21	26.76	24.1	21.64	30.32	18.67	22.79	25.64	23.68
ENSMUSG00000039509	Nup133	brown	6.59	7.18	7.37	6.86	7	6.4	7.16	6.12	6.69	7.11	7.27	6.89	7.32	7.17	6.66	7.23
ENSMUSG00000039512	Uhrf1bp1	brown	3.9	3.19	3.58	4.28	2.99	4.37	4.11	2.9	3.84	4.39	4.01	3.59	3.47	3.47	4.41	4.39
ENSMUSG00000039536	Stau1	brown	27.64	29.98	26.57	28.58	25.63	26.54	28.39	26.79	28.44	28.39	28.02	27.36	27.27	28.01	28.05	27.75
ENSMUSG00000039585	Myo9a	brown	7.43	5.6	5.96	5.79	7.54	6.6	5.78	7.92	5.68	5.25	4.68	6.55	4.64	5.85	6.1	6.14
ENSMUSG00000039678	Tbc1d13	brown	15.42	15.92	15.98	15.84	13.3	15.27	15.99	15.67	16.64	16.09	17.14	13.85	16.21	15	15.2	16.53
ENSMUSG00000039697	Ncoa7	brown	16.28	13.65	15.53	12.74	17.67	14.03	14.75	19.61	15.68	14.02	13.78	14.55	11.81	13.21	15.66	15.33
ENSMUSG00000039703	Nploc4	brown	19.67	19.71	20.06	20.82	19.05	20.76	20.83	18.68	21.35	21.77	21.39	20.55	22.57	20.08	20.56	20.65
ENSMUSG00000039704	Lmbrd2	brown	9.39	8.49	8.83	8.43	10.3	9.58	8.45	11.33	9.36	8.39	7.36	9.77	6.09	7.73	8.43	8.82
ENSMUSG00000039735	Fnbp1l	brown	10.61	11.17	10.81	10.31	12.94	10.45	9.9	12.35	10.53	9.74	7.78	11.14	9.11	10.19	10.14	9.46
ENSMUSG00000039740	Alg2	brown	61.99	66.36	63.98	59.75	59.24	63.31	65.92	63.53	64.22	65.01	67.51	62.55	62.3	62.74	60.42	66.21
ENSMUSG00000039756	Dnttip2	brown	5.91	6.31	6.4	6.57	6.73	5.44	5.85	7.73	5.64	5.46	5.29	6.96	5.08	5.47	6.99	6
ENSMUSG00000039763	Dnajc28	brown	3.42	2.63	3.15	3.22	3.49	3.12	2.96	4.49	3.86	3.02	2.95	3.34	1.97	3.04	2.72	3.3
ENSMUSG00000039768	Dnajc11	brown	23.26	23.88	23.66	24.78	22.42	24.88	24.65	23.46	24.58	24.89	25.11	22.94	24.94	24.66	24.26	23.26
ENSMUSG00000039789	Zfp597	brown	2.38	2.13	2.19	2.01	2.76	2.01	2.12	2.66	2.04	2	1.89	2.57	1.85	1.95	2.52	2.3
ENSMUSG00000039831	Arhgap29	brown	6.06	4.31	5.42	5.89	6.36	4.74	4.89	6.06	4.06	4.4	3.84	5.85	3.97	3.91	4.78	5.07
ENSMUSG00000039838	Slc45a1	brown	15.15	14.29	15.27	14.9	14.26	16.39	16.09	13.77	15.29	15.84	16.63	14.93	16.23	15.45	15.03	14.94
ENSMUSG00000039840	Epg5	brown	7.96	7.96	8.22	7.67	7.34	8.41	8.55	8.06	8	9.11	8.91	8	8.38	8.77	7.99	8.8
ENSMUSG00000039844	Rapgef1	brown	32.13	32.45	32.71	33.35	28.91	32.18	32.84	29.4	30.23	34.95	34.41	30.88	32.48	33.62	31.94	33.71
ENSMUSG00000039849	Pcif1	brown	11.78	12.19	12.04	12.95	11.55	12.95	12.06	10.55	11.92	12.79	14.36	11.57	13.29	12.88	12.54	12.12
ENSMUSG00000039850	Endov	brown	10.96	11.79	12.92	10.22	10.19	11.84	11.08	10.62	11.23	12.44	13.57	10.65	13.91	10.98	9.81	11.6
ENSMUSG00000039852	Rere	brown	24.41	26.42	27.09	24.92	26.47	26.34	26.6	24.36	25.25	27.17	28.5	26.99	25.33	29.57	24.3	27.17
ENSMUSG00000039943	Plcb4	brown	10.23	9.53	10.2	8.41	10.89	9.71	8.58	11.95	8.45	8.29	8.24	10.76	6.68	8.76	9.98	9.73
ENSMUSG00000039952	Dag1	brown	29.15	30.14	30.93	28.99	27.21	30.46	31.12	28.56	29.66	31.59	30.57	29.54	29.01	31.87	27.37	30.85
ENSMUSG00000039959	Hip1	brown	9.19	11.28	12.04	11.86	10.75	11.19	10.57	10.89	10.6	11.57	11.45	11.12	10.75	11.69	10.61	9.39
ENSMUSG00000039967	Zfp292	brown	2.6	2.36	2.43	2.35	2.82	2.54	2.19	3.49	2.1	1.88	1.7	2.37	1.98	2.1	2.13	2.28
ENSMUSG00000039976	Tbc1d16	brown	10.29	10.37	10.84	11.02	9.92	10.52	10.83	10.44	11.18	11.17	13.2	11.42	11.35	11.6	11.07	11.08
ENSMUSG00000039988	Ankrd13c	brown	18.46	15.19	15.11	16.24	18.5	15.53	16.03	18.98	18.16	16.33	16.74	17.14	12.85	15.92	16.27	15.63
ENSMUSG00000039989	Cbx4	brown	11.24	11.16	11.59	11.57	9.72	12.24	11.38	8.92	10.58	11.9	11.99	10.64	12.18	11.76	10.37	11.73
ENSMUSG00000040022	Rab11fip2	brown	13.54	12.15	10.42	10.72	13.16	10.24	10.96	14.31	12.37	11.26	9.74	11.75	9.04	10.4	11.9	10.37
ENSMUSG00000040054	Baz2a	brown	8.99	8.47	9.25	9.03	7.53	8.32	9.43	8.47	8.33	8.94	8.76	8.66	7.96	9.33	8.55	8.87
ENSMUSG00000040118	Cacna2d1	brown	27.44	24.41	26.04	24.2	29.8	26.17	22.94	29.52	25.35	22.61	20.05	26.19	19.41	21.99	22.84	23.87
ENSMUSG00000040123	Zmym5	brown	5.76	4.91	4.19	4.57	5.58	4.75	4.39	5.72	4.9	4.11	3.81	5.87	3.77	4.39	4.32	4.01
ENSMUSG00000040124	Gorab	brown	2.94	2.94	3.07	3.36	3.21	3.41	2.92	3.94	3.01	2.91	2.81	3.59	3.01	2.98	2.87	3.14
ENSMUSG00000040125	Gpr26	brown	23.17	23.69	23.37	22.82	21.88	23.88	22.42	21.82	24.22	25.57	22.4	22.15	23.35	22.01	22.71	22.46
ENSMUSG00000040138	Ndp	brown	5.62	4.99	5.5	5.18	4.59	5.42	4.64	4.88	5.49	5.71	6.63	5	4.93	5.64	4.85	5.35
ENSMUSG00000040174	Alkbh3	brown	3.89	3.57	3.95	3.84	3.41	3.59	3.35	2.42	4.17	4.23	4.87	3.72	4.8	3.85	4.72	4.06
ENSMUSG00000040220	Gas8	brown	8	9.49	8.71	8.66	8.37	8.41	8.49	8.12	9.04	9.94	8.67	9.33	8.55	9.19	7.56	9.33
ENSMUSG00000040242	Fgfr1op2	brown	29.59	25.91	26.23	27.72	31.96	26.89	25.45	32.25	29.26	26.79	24.61	29.89	23.3	28.64	30.17	26.44
ENSMUSG00000040258	Nxph4	brown	2.16	2.72	2.53	2.9	1.83	2.94	2.5	2.06	2.55	2.34	2.71	2.04	2.7	2.64	1.7	2.03
ENSMUSG00000040272	Accs	brown	1.39	1.63	0.97	1.29	1.22	1.37	1.12	1.12	1.64	2.06	1.93	0.8	0.96	1.19	1.89	1.6
ENSMUSG00000040276	Pacsin1	brown	136.91	139.92	137.77	143.34	125.1	142.04	139.39	119.18	139.87	140.63	145.22	132.46	149.76	143.56	134.36	136.59
ENSMUSG00000040297	Suco	brown	4.95	4.25	3.05	3.66	5.63	3.87	5.18	6.55	4.23	3	3.59	4.43	2.41	3.51	3.77	4.02
ENSMUSG00000040321	Zfp770	brown	4.31	3.57	3.36	3.17	4.23	3.51	3.2	4.79	3.81	3.09	2.92	4.07	3.2	3.15	3.54	3.26
ENSMUSG00000040325	Dcaf1	brown	7.01	6.32	6.76	10.49	6.32	6.14	6.78	6.86	6.36	12.06	9.23	6.94	6.26	6.63	6.85	7.24
ENSMUSG00000040327	Cul9	brown	10.13	9.87	10.66	9.9	8.77	10.77	10.28	9.15	9.72	11.16	10.92	9.74	11.71	11.17	9.58	10.13
ENSMUSG00000040350	Trim7	brown	0.82	0.61	1.03	0.66	0.58	0.54	0.84	0.58	2.04	0.75	1.18	1.12	1.11	0.83	0.9	0.66
ENSMUSG00000040351	Ankib1	brown	8.13	7.59	7.71	7.47	9.59	8.33	8.66	9.9	7.93	8.62	7.99	8.92	6.6	8.49	8.32	7.46
ENSMUSG00000040359	Ufl1	brown	6.48	6.29	6.36	5.92	7.35	7.35	5.9	7.24	5.72	6.68	6.02	6.95	5.6	5.37	7.03	6.03
ENSMUSG00000040370	Etfrf1	brown	8.97	8.65	8.02	8.41	10.22	9.01	8.77	10.37	8.95	7.75	8.24	9.72	7.63	8.17	9.07	8.19
ENSMUSG00000040396	Abhd13	brown	7.42	6.95	6.9	7.77	7.73	6.69	6.99	8.43	7.2	6.58	6.57	7	5.65	7.08	7.11	6.52
ENSMUSG00000040407	Akap9	brown	5.66	4.37	4.42	4.87	5.36	5.49	4.58	6.4	4.4	3.75	3.47	5.32	3.71	5.7	5.11	5.48
ENSMUSG00000040423	Rc3h1	brown	3.01	2.56	2.8	2.68	3.11	3.26	2.72	3.23	3.08	2.65	2.41	3.17	2.22	2.6	2.8	3.15
ENSMUSG00000040452	Cdh12	brown	1.46	1.19	1.46	1.28	2.01	1.24	1.38	1.63	1.7	1.16	1.02	1.43	0.73	0.93	1.32	1.38
ENSMUSG00000040462	Os9	brown	57.24	60.64	59.57	57.96	55.1	60.16	59.02	58.8	59.15	62.94	62.49	59.82	66.93	63.2	60.28	61.43
ENSMUSG00000040473	Cfap69	brown	1.68	1.11	1.06	1.91	2.05	1.32	1.04	2.4	1.57	0.94	1.06	1.33	1.59	2.19	1.54	2.72
ENSMUSG00000040479	Dgkz	brown	121.84	121.08	119.96	124.46	107.82	117.52	117.19	101.71	115.94	120.21	122.89	110.25	131.74	123.47	121.01	120.36
ENSMUSG00000040483	Xaf1	brown	5.33	3.61	2.55	4.83	4.06	3.64	4.68	5.05	3.53	3.31	3.79	3.9	4.58	3.43	3.45	3.04
ENSMUSG00000040506	Ambra1	brown	17	16.07	16.26	17.68	14.08	17.52	17.25	15.82	16.52	17.41	18.04	16.56	18.9	17.99	16.02	17.38
ENSMUSG00000040524	Zfp609	brown	9.59	8.85	9.03	9.51	8.6	9.04	9.88	8.28	9.13	10.12	9.45	9.28	8.56	9.61	9.05	9.77
ENSMUSG00000040536	Necab1	brown	20.37	17.98	18.73	18.28	23.82	19.75	16.82	22.73	19.13	17.83	15.18	18.85	12.63	16.84	18.35	17.34
ENSMUSG00000040543	Pitpnm3	brown	17.6	16.6	18.83	16.57	17.51	18.11	19.27	15.39	17.64	18.7	19.84	16.77	18.49	18.12	17.14	17.48
ENSMUSG00000040549	Ckap5	brown	23.96	22.65	22.77	22.07	25.91	22.71	23.33	25.51	22.36	21.46	20.43	24.22	19.45	23.07	23.51	23.76
ENSMUSG00000040550	Otud6b	brown	16.51	15.06	15.34	15.93	17.67	15.34	15.33	19.28	16.09	15.07	15.02	17.34	13.23	15.47	15.51	14.95
ENSMUSG00000040565	Btaf1	brown	4.98	4.83	4.41	5.07	5.3	3.78	4.14	5.79	3.74	4	3.63	4.77	3.47	4.28	4.86	4.91
ENSMUSG00000040640	Erc2	brown	31.08	32.87	30.08	31.53	34.72	30.39	30.32	32.61	30.81	29.65	28.43	33.81	25.88	30.09	33.75	30.06
ENSMUSG00000040648	Ppip5k2	brown	3.21	2.64	2.6	2.24	3.24	2.85	2.14	3.45	2.66	2.69	2.7	3.24	2.42	2.96	2.93	2.65
ENSMUSG00000040669	Phc1	brown	11.55	11.34	12.04	11.93	10.22	11.76	12.07	9.92	11.33	11.48	12.61	10.75	11.91	12.15	11.94	11.34
ENSMUSG00000040710	St8sia4	brown	1.64	1.4	1.51	1.49	1.75	1.68	1.45	2.12	1.31	1.26	1.14	1.74	1.16	1.26	1.25	1.37
ENSMUSG00000040724	Kcna2	brown	22.77	22.34	21.89	22.67	25.24	23.55	21.11	25.01	23.66	23.79	20.28	23.52	19.94	22.27	23.86	24.36
ENSMUSG00000040725	Hnrnpul1	brown	31.59	34.88	33.96	31.32	32.63	32.96	34.25	33.29	34.89	34.07	36.94	33.41	34.93	34.84	32.68	34.27
ENSMUSG00000040729	Cep126	brown	2.68	1.92	2.24	1.77	2.13	1.87	2.41	2.08	1.62	1.75	1.41	2	1.77	1.87	2.67	1.76
ENSMUSG00000040738	Ints8	brown	4.99	3.79	4.6	4.48	5.12	4.07	3.83	5.54	4.24	4.09	4.11	5.51	3.56	4.11	3.92	4.22
ENSMUSG00000040760	Appl1	brown	7.68	7.88	7.23	7.99	9.87	8.76	6.84	9.77	7.75	6.69	6.3	8.59	5.67	7.29	7.78	7.4
ENSMUSG00000040771	Oard1	brown	6.88	8.7	8.25	7.31	7.45	6.62	7.35	7.39	7.16	8.8	7.63	8.65	8.11	7.95	7.82	7.56
ENSMUSG00000040785	Ttc3	brown	183.11	171.58	172.16	183.7	213.38	194.28	173.55	212.85	171.18	160.92	157.09	197.22	150.25	174.56	178.84	181.06
ENSMUSG00000040797	Iqsec3	brown	32.16	33.57	34.75	30.67	30.9	32.22	34.72	27.56	32.67	34.15	37.83	31.7	35.33	35.84	32.51	34.56
ENSMUSG00000040850	Psme4	brown	4.65	4.36	3.94	4.66	5.21	4.96	4.51	5.44	4.34	4.03	4.01	4.98	3.72	4.65	4.26	4.48
ENSMUSG00000040855	Reps2	brown	22.31	21.36	20.18	22.13	25.36	22.94	19.57	27.07	21.81	20.56	17.1	23.12	15.58	19.3	21.59	20.95
ENSMUSG00000040865	Ino80d	brown	2.04	1.64	1.97	1.91	2.1	2.32	1.79	2.01	1.93	1.8	1.72	2.08	1.69	1.85	2.02	2.21
ENSMUSG00000040867	Begain	brown	33.83	34.7	32.99	32.85	30.67	35.95	37.63	27.43	34.51	35.68	38.69	31.36	38.11	35.66	34.31	34.95
ENSMUSG00000040929	Rfx3	brown	4.2	3.36	3.46	3.92	4.33	3.95	3.43	4.74	3.72	3.28	3.14	4.12	2.98	3.44	3.11	3.86
ENSMUSG00000041037	Irgq	brown	23.62	24.66	25.12	24.6	22.43	24.01	24.61	21.33	24.15	25.23	24.58	23.19	23.79	24.43	24.27	25.06
ENSMUSG00000041058	Wwp1	brown	5.09	4.48	5.04	4.64	5.68	5.01	5.08	6.3	4.55	4.61	4.18	5.56	3.54	4.08	4.97	4.51
ENSMUSG00000041115	Iqsec2	brown	37.67	39.31	38.56	39	37.08	39.12	38.28	33.12	41.6	40.83	39.58	34.66	39.78	40.91	38.23	39.2
ENSMUSG00000041133	Smc1a	brown	14.5	14.85	13.88	14.81	16.7	13.94	14.5	15.26	13.44	13.08	12.41	15.57	11.99	13.81	15.94	15.76
ENSMUSG00000041168	Lonp1	brown	24.64	23.79	25.45	25.62	23.5	24.3	25.26	22.43	24.35	25.75	26.88	25.01	25.11	25.18	25.94	23.65
ENSMUSG00000041220	Elovl6	brown	6.85	4.91	6.05	6.51	6.44	6.75	6.13	7.66	5.5	5.83	5.18	6.43	5.13	6.77	6.72	6.68
ENSMUSG00000041225	Arhgap12	brown	6.9	5.78	5.56	6.78	7.76	6.17	6.87	7.64	6.21	5.47	5.23	6.7	4.69	6.07	5.89	5.8
ENSMUSG00000041231	Ublcp1	brown	20.84	20.45	20.02	19.59	21.74	19.24	20.09	21.68	20.28	20.47	19.07	21.41	19.23	18.93	20.02	18.23
ENSMUSG00000041236	Vps41	brown	43.48	44.65	43.67	44.06	47.31	43.14	42.15	50.51	41.16	41.91	39.99	47.73	38.03	41.46	43.52	40.49
ENSMUSG00000041245	Wnk3	brown	3.75	2.73	2.94	2.83	3.79	3.38	2.88	4.12	2.69	2.69	2.29	3.42	2.36	3.16	2.74	2.89
ENSMUSG00000041268	Dmxl2	brown	26.1	24.2	22.91	23.43	27.02	24.9	22.82	27.95	24.56	23.41	21.83	25.55	21.14	23.84	24.41	24.12
ENSMUSG00000041297	Cdk13	brown	11.79	10.44	10.19	10.83	10.7	9.56	11.33	11.2	10.24	9.4	10.2	10.7	10.57	10.38	11.2	11.66
ENSMUSG00000041303	Gtf3c3	brown	7.27	6.27	6.89	7.03	7.26	6.63	6.38	8.15	6.57	6.66	6.31	7.15	5.43	5.7	6.75	6.46
ENSMUSG00000041313	Slc7a1	brown	10	8.97	10.07	10.05	8.57	9.15	9.58	8.84	9.54	10.52	8.9	8.65	9.63	9.05	9.08	9.74
ENSMUSG00000041328	Pcf11	brown	5.42	4.37	5.4	5.57	5.69	5.32	6.02	5.99	5.6	4.97	4.45	6.52	5.82	5.12	5.34	5.45
ENSMUSG00000041329	Atp1b2	brown	156.36	160.98	163.9	159.89	154.62	153.05	167.2	140.54	162.66	167.49	173.99	162.88	168.71	169.82	156.85	166.16
ENSMUSG00000041408	Wapl	brown	5.38	4.91	5.3	5.82	6.74	5.07	5.19	6.78	5.24	4.4	3.63	5.87	4.34	4.82	5.52	5.8
ENSMUSG00000041417	Pik3r1	brown	20.84	22.83	21.08	20.3	25.89	22.49	21.14	27.47	22.7	20.13	18.92	23.7	18.52	21.04	23.98	22.85
ENSMUSG00000041483	Zfp281	brown	5.83	5.46	4.97	5.26	6.22	6.19	4.87	7.1	5.45	4.43	5.03	6.1	4.01	5.16	5.71	5.32
ENSMUSG00000041528	Rnf123	brown	15.52	15.4	17.59	16.32	14.45	17.52	16.45	15.19	16.55	17.61	19.91	15.88	18.46	17.3	16.32	18.19
ENSMUSG00000041559	Fmod	brown	9.89	12.21	12.62	11.72	13.14	15.02	13.07	11.04	10.82	13.79	15.14	13.5	13.78	11.54	9.53	11.4
ENSMUSG00000041570	Camsap2	brown	30.9	28.95	28.7	28.85	31.75	29.21	27.84	31.46	30.98	28.89	27.58	30.93	24.15	28.29	29.53	29.94
ENSMUSG00000041609	Bicdl1	brown	29.38	35.45	35.81	32.92	31.72	32.17	38.72	28.85	30.63	36.28	32.32	33.63	33.64	33.6	34.93	32.44
ENSMUSG00000041624	Gucy1a2	brown	2.69	2.48	2.34	1.94	3.12	3.2	2.86	3.76	2.17	2.53	1.92	2.99	2.49	2.18	2.82	2.99
ENSMUSG00000041645	Ddx24	brown	79.08	88.5	79.35	84.52	83.32	85.54	84.03	81.39	86.3	85.13	88.4	80.87	89.12	87.21	84.63	82.77
ENSMUSG00000041671	Pyroxd1	brown	2.57	1.98	2.12	2.26	2.48	1.84	1.99	3	1.53	2.24	1.74	2.23	1.63	1.63	1.72	2.24
ENSMUSG00000041710	Trpc5	brown	2.02	1.43	1.49	1.61	2.09	1.71	1.72	2.23	1.7	1.5	1.39	2.15	1.68	1.91	1.46	1.32
ENSMUSG00000041740	Rnf10	brown	85.96	85.33	91.48	87.5	77.85	85.92	88.23	76.31	85.59	88.73	90.95	81.57	92.68	90.69	87.92	87.95
ENSMUSG00000041763	Tpp2	brown	10.25	10.75	9.79	10.07	11.66	10.77	9.35	11.28	9.16	8.31	8.65	10.86	8.7	9.06	9.42	8.94
ENSMUSG00000041777	Cir1	brown	6.2	5.11	5.25	6.48	8.11	5.68	5.42	8.01	6.07	5.08	4.53	6.99	3.67	5.22	6.08	5.81
ENSMUSG00000041781	Cpsf2	brown	8.8	9.31	8.41	8.51	9.49	8.54	7.91	9.34	8.7	8.1	8.16	9.26	7.47	8.23	9.16	8.05
ENSMUSG00000041815	Poldip3	brown	21.53	22.36	23.32	23.62	19.7	22.23	22.69	21.1	22.84	21.78	23.27	22.47	24.01	22.27	22.48	21.83
ENSMUSG00000041817	Fam169a	brown	10.49	10.22	9.08	9.23	11.23	10.28	9.46	12.15	9.7	8.41	8.26	10.49	7.22	8.23	8.94	9.56
ENSMUSG00000041846	Ppp4r3a	brown	7.58	6.62	5.57	6.48	7.55	6.15	6.1	8.14	6.32	5.51	6.22	6.62	4.78	5.82	6.87	5.99
ENSMUSG00000041852	Tcf20	brown	16.97	14.77	14.08	16.89	17	15.55	15.07	17.73	15.36	17.21	15.59	18.24	16.29	17.45	17.46	16.01
ENSMUSG00000041879	Ipo9	brown	37.43	36.41	37.64	37.76	31.85	33.26	37.14	32.59	35.59	36.76	36.71	34.72	34.41	36.72	36.64	35.05
ENSMUSG00000041923	Nol4	brown	21.76	22.48	20.2	21.46	25.55	21.86	24.23	25.61	22.98	22.21	20.69	22.31	19.71	19.96	22.02	21.3
ENSMUSG00000041958	Pigs	brown	21.81	23.78	23.78	22.46	21.41	21.48	22.93	21.81	21.49	23.94	24.56	23.73	26.56	23.31	23.21	24.2
ENSMUSG00000042042	Csgalnact2	brown	2.51	2.3	2.28	2.11	2.3	2.11	2.38	2.74	2.02	2.06	1.86	2.22	2.02	1.98	2.58	2.41
ENSMUSG00000042063	Zfp386	brown	3.46	2.89	3.7	2.29	4.04	3.21	2.59	4.92	2.93	2.18	2.44	3.27	1.99	2.67	3.37	2.94
ENSMUSG00000042082	Arsb	brown	43.23	44.11	43.12	42.49	42.6	45.53	43	39.15	45.56	45.32	47.03	43.53	42.34	44.99	41.57	44.3
ENSMUSG00000042133	Ppig	brown	6.26	5.71	5.84	5.4	7.28	5.49	5.13	7.46	5.89	4.57	4.08	6.16	4.79	4.21	5.9	5.65
ENSMUSG00000042182	Bend6	brown	50.76	50.86	47.75	47.78	57.23	49.32	49.92	56.27	51.19	45.42	48.33	54	46.76	48.5	51.15	49.04
ENSMUSG00000042208	0610010F05Rik	brown	6.81	5.08	4.6	4.92	6.36	5.26	6.01	9.01	4.31	5.17	3.99	5.83	4.87	4.54	4.51	4.61
ENSMUSG00000042286	Stab1	brown	1.59	2.08	2.35	3.15	1.89	2.63	2.68	2.57	2.5	3.47	3.54	2.43	2.97	2.14	1.83	2.53
ENSMUSG00000042305	Tmem183a	brown	22.62	20.2	22.65	22.67	23.99	24.62	21.34	23.01	22.05	21.98	20.14	21.94	21.85	23.38	23.53	22.85
ENSMUSG00000042308	Setd1a	brown	9.05	9.95	9.06	9.61	9.58	9.37	9.76	7.45	9.28	9.75	9.87	10.27	9.43	9.8	8.82	9.59
ENSMUSG00000042323	Pbrm1	brown	7.66	5.43	6.28	4.82	6.74	5.55	5.53	7.24	5.97	4.66	5.2	6.27	4.09	6.44	5.04	6.97
ENSMUSG00000042404	Dennd4b	brown	9.77	9.58	9.56	9.61	8.95	9.59	10.36	8.86	10.42	10.9	10.71	10	10.98	10.16	10.35	10.14
ENSMUSG00000042425	Frmpd3	brown	7.8	6.89	7.52	7	6.39	7.67	7.45	6.35	7.97	8.25	8.05	7.07	8.07	7.86	7.13	7.79
ENSMUSG00000042444	Mindy2	brown	8.72	7.39	7.55	8.3	8.71	8.01	8.01	9.9	7.77	7.24	7.2	8.94	5.73	7.21	7.38	8.19
ENSMUSG00000042446	Zmym4	brown	6.39	6.28	5.98	6.51	6.99	6.1	5.75	7.06	5.99	5.82	6.11	6.9	5.44	5.76	5.93	6.61
ENSMUSG00000042447	Mios	brown	3.79	3.76	4.16	4.06	4.21	3.25	3.66	4.84	3.79	3.33	3.38	4.21	2.88	3.49	3.74	3.87
ENSMUSG00000042453	Reln	brown	10.37	9.62	11.64	11.19	9.67	11.59	10.51	10.2	10.43	11.96	12.79	10.75	11.78	11.77	9.22	10.49
ENSMUSG00000042460	C1galt1	brown	2.51	2.43	2.39	2.42	2.97	2.86	2.4	2.73	2.68	2.5	1.98	2.78	1.58	2.14	2.21	2.26
ENSMUSG00000042485	Mustn1	brown	1.22	1.59	1.24	2.46	1.16	1.3	1.65	1.09	1.5	1.47	1.7	0.93	1.91	1.23	0.62	0.78
ENSMUSG00000042505	Sdhaf3	brown	1.94	1.53	1.63	1.89	2.07	1.78	1.42	2.2	2.09	1.89	1.56	1.84	1.68	1.7	2.04	1.7
ENSMUSG00000042508	Dmtf1	brown	8.78	7.28	7.51	9.22	8.75	7.82	7.72	8.92	7.83	7.82	6.16	8.44	6.88	9.42	8.17	8.07
ENSMUSG00000042520	Ubap2l	brown	41.73	52.52	42.51	42.79	44.56	36.48	40.49	41.12	48.54	47.81	49	40.71	42.79	46.54	40.04	40.87
ENSMUSG00000042524	Sun2	brown	14.93	18.61	17.89	16.98	13.81	16.27	16.73	15.36	16.89	18.7	18.69	17.27	19.65	16.65	16.6	17.88
ENSMUSG00000042535	Gtpbp1	brown	18.2	19.81	19.64	20.33	17.83	20.27	20	18.42	18.85	20.31	20.83	18.88	20.8	19.4	19.74	20.06
ENSMUSG00000042599	Kdm7a	brown	4.58	3.26	3.73	4.3	4.4	3.77	3.69	5.33	3.61	3.14	2.92	3.87	2.37	3.2	3.65	3.92
ENSMUSG00000042613	Pbxip1	brown	15.28	16.91	16.91	18.09	16.15	17.79	15.17	15.25	16.81	17.55	19.5	15.95	17.17	17.32	16.85	18.39
ENSMUSG00000042625	Safb2	brown	11.88	14.33	12.34	11.89	12.77	12.7	14.09	13.23	15.61	14.74	15.12	12.5	14.57	12.63	13.63	14.75
ENSMUSG00000042626	Shc1	brown	3.6	4.65	4.41	5.43	4.78	4.98	4.88	4.47	4.06	5.53	5.2	4.8	4.51	4.56	5.1	4.54
ENSMUSG00000042628	Zfyve1	brown	14.15	13.38	13	14.84	13.4	13.4	13.76	21.15	14.29	14.34	14.83	13.65	15.61	14.99	14.85	14.43
ENSMUSG00000042660	Wdr55	brown	6.05	7.6	7.27	6.52	6.44	5.43	6.91	5.99	6.47	7.5	6.64	7.04	8.18	6.41	6.25	6.54
ENSMUSG00000042670	Immp1l	brown	19.57	16.96	21.11	19.02	17.66	20.89	15.65	18.5	16.19	17.12	16.39	21.62	18.24	19.61	18.58	18.39
ENSMUSG00000042719	Naa25	brown	7.54	7.68	7.67	8.91	8.72	8.1	7.5	9.03	8.53	7.39	7.58	8.26	6.36	7.93	8.33	8.22
ENSMUSG00000042742	Bmt2	brown	4.46	3.86	3.73	4.56	5.42	4.71	4.26	5.68	4.7	4.18	3.54	4.84	2.48	3.46	4.53	3.68
ENSMUSG00000042751	Nmnat2	brown	41.69	45.14	42.66	43.14	39.74	40.56	41.63	42.06	43.45	44.6	43.78	42.08	42.84	40.91	41.08	43.1
ENSMUSG00000042790	Rnf214	brown	24.24	22.23	22.17	22.94	22.12	23.06	24.3	21.37	22.9	22.94	25.33	21.51	22.28	23.43	20.98	22.46
ENSMUSG00000043019	Edem3	brown	6.79	6.2	6.19	6.39	7.93	7.4	6.44	8.39	6.58	6.62	6	7.57	5.51	6.35	6.39	6.69
ENSMUSG00000043154	Ppp2r3a	brown	5.38	4.93	5.01	4.36	6.23	5.26	4.81	6.87	5.37	4.84	4.37	5.53	3.96	4.17	5.22	4.9
ENSMUSG00000043241	Upf2	brown	7.04	6.47	5.74	5.72	8.63	5.67	5.75	8.3	5.92	4.71	4.8	6.44	4.92	5.45	7.36	6.24
ENSMUSG00000043301	Kcnj6	brown	11.86	11.36	9.75	10.93	11.69	10.77	11.72	11.63	11.49	12.52	9.59	11.44	10.87	12.8	11.76	11.62
ENSMUSG00000043461	Sptssb	brown	0.84	1.67	1.36	1.37	1.81	1.66	1.27	1.75	1.82	1.15	0.92	1.48	1.03	1.86	1.89	2.15
ENSMUSG00000043463	Rab9b	brown	5.06	3.84	4.03	4.41	5.3	4.71	4.81	6.01	4.76	4.7	3.71	4.97	3.44	4.28	4.55	4.07
ENSMUSG00000043467	Zbtb37	brown	2.74	0.8	1.33	0.91	1.07	1.03	0.99	3.26	0.93	0.95	0.91	1.1	0.76	0.87	1.11	1.06
ENSMUSG00000043531	Sorcs1	brown	6.71	6.85	6.05	7.11	6.49	6.2	6.36	6.44	6.1	6.16	6.06	6.35	6.21	6.52	6.95	6.55
ENSMUSG00000043535	Setx	brown	5.71	4.49	4.84	4.9	5.69	4.85	4.82	6.25	4.65	4.44	4.37	6.17	4.04	5.02	4.98	5.38
ENSMUSG00000043822	Adamtsl5	brown	1.88	1.75	1.83	1.81	1.53	1.91	1.4	1.02	1.72	1.95	1.92	1.79	2.16	1.99	1.89	1.57
ENSMUSG00000043872	Zmym1	brown	3.35	2.25	2.61	3.06	3.27	2.57	2.25	3.4	2.56	2.47	2.72	3.2	2.31	2.68	2.47	2.71
ENSMUSG00000043909	Trp53bp1	brown	26.27	25.67	25.79	24.47	23.34	25.85	26.49	24.35	24.85	27.56	26.29	24.53	24.22	26.94	23.85	24.46
ENSMUSG00000043991	Pura	brown	8.14	6.71	7.46	7.37	9.16	8.73	6.81	8.98	7.41	7.05	5.94	7.64	4.39	6.09	7.67	7.78
ENSMUSG00000044018	Mrpl50	brown	11.31	10.43	11.37	11.1	12.8	10.69	10.75	13.8	10.99	10.65	9.98	11.32	8.67	9.27	10.38	10.05
ENSMUSG00000044067	Gpr22	brown	7.19	5.82	5.93	5.36	9.25	7.26	5.99	9.06	7.53	5.9	5.25	7.07	6.61	6.56	6.97	5.31
ENSMUSG00000044098	Rsbn1	brown	4.4	3.48	3.5	3.71	4.19	3.82	3.46	4.59	3.94	3.4	3.91	4.68	2.9	3.57	3.66	3.76
ENSMUSG00000044149	Nkrf	brown	9.21	8.77	7.55	8.55	9.89	8.49	9.09	10.61	8.2	8.03	8.19	9.6	6.56	7.79	9.15	8.79
ENSMUSG00000044216	Kcnj4	brown	64.15	66.55	64.52	66.74	59.35	65.2	63.85	54.24	65.64	65.47	69.29	59.02	76.74	67.66	64.58	64.19
ENSMUSG00000044224	Dnajc21	brown	6.73	6.68	5.64	6.27	8.48	6.89	5.43	7.99	5.27	5.49	4.78	6.14	4.78	5.89	7.79	5.94
ENSMUSG00000044288	Cnr1	brown	25.96	24.69	23.64	24.68	28.39	25.59	22.52	27	23.04	24.13	21.44	24.84	20.28	22.8	24.42	22.38
ENSMUSG00000044365	Cxxc4	brown	3.24	2.71	2.8	2.94	3.17	3.24	3.34	3.5	2.92	2.79	2.55	2.87	2.13	3.06	2.95	3.16
ENSMUSG00000044465	Fam160a2	brown	12.5	12.64	11.54	12.24	12.47	14.14	13.64	11.76	14	13.92	13.97	12.17	14.27	13.68	13.02	12.76
ENSMUSG00000044477	Zfand3	brown	29.13	30.45	30.83	30.9	29.47	30.3	31.29	28.2	30.17	32.36	31.28	30.14	32.85	31.64	30.4	31.1
ENSMUSG00000044519	Zfp488	brown	2.93	2.63	2.26	2.14	2.19	2.45	2.36	3.07	2.81	2.43	2.47	2.69	2.7	2.25	2.27	2.48
ENSMUSG00000044528	Tram1l1	brown	10.09	8.8	8.23	9.08	9.82	8.92	8.65	9.49	8.69	9.28	9.17	8.81	8.91	8.63	8.86	8.62
ENSMUSG00000044573	Acp1	brown	16.82	17.62	16.75	16.09	19.17	16.35	16.83	18.4	15.99	16.76	15	17.84	14.32	16.34	17.92	15.94
ENSMUSG00000044647	Csrnp3	brown	16.27	13.26	14.63	15.48	16.13	14.55	14.51	15.13	15.19	13.69	13.98	15.02	14.74	15.95	16.97	15.44
ENSMUSG00000044667	Plppr4	brown	32.6	28.48	28.23	28.02	31.58	31.25	28.4	31.73	29.31	30.99	26.02	32.38	27.67	28.76	33.2	31.61
ENSMUSG00000044676	Zfp612	brown	6.56	5.96	5.95	6.33	6.32	6.24	5.95	7.63	6.03	5.55	5.28	6.97	4.49	5.86	6.06	5.8
ENSMUSG00000044700	Tmem201	brown	19.55	20.24	19.49	20.38	18.66	21.02	20.87	18.71	20.85	22.96	23.14	20.07	24.03	22.76	21.55	21.79
ENSMUSG00000044763	Trmt10c	brown	2.66	2.01	2.44	2.39	2.5	2.39	1.98	3.07	2.15	2.27	1.84	2.77	1.66	1.92	2.84	2.73
ENSMUSG00000044788	Fads6	brown	6.47	7.11	6.92	6.59	6.33	6.88	7.22	6.63	7.19	7.35	7.51	6.94	6.94	7.2	7.42	7.71
ENSMUSG00000044807	Zfp354c	brown	6.8	5.67	6.61	6.06	6.44	7.01	6.06	8.04	6.08	5.75	6.05	7.03	6.02	6.88	6.59	5.57
ENSMUSG00000044816	D630023F18Rik	brown	4.48	3.39	3.45	2.89	4.05	2.75	4.04	3.75	4.11	2.98	2.72	3.37	3.84	2.67	3.29	2.97
ENSMUSG00000045031	Cetn4	brown	5.33	5.91	4.8	5.72	6.07	5.26	5.28	6.54	5.23	5.51	4.35	6.15	4.44	6.05	5.21	5.24
ENSMUSG00000045034	Ankrd34b	brown	5.21	4.67	4.34	5.02	5.48	5.21	5	5.31	4.38	4.18	4.71	5.61	4.34	4.97	4.77	4.89
ENSMUSG00000045038	Prkce	brown	69.92	71.98	68.68	70.67	75.71	72.86	69.64	75.42	70.79	74	70.14	74.53	68.46	76.1	77.31	76.23
ENSMUSG00000045103	Dmd	brown	6.92	7.08	6.98	7	8.29	7.83	7.17	8.46	7.2	6.2	6.28	8.18	5.23	6.3	6.97	7.61
ENSMUSG00000045193	Cirbp	brown	30.58	39.43	33.36	36.16	31.98	36.55	36	36.38	38.35	38.99	43.64	37.88	38.96	31.47	36.95	37.28
ENSMUSG00000045210	Vcpip1	brown	5.82	5.35	5.68	5.88	6.74	6.07	5.77	7.37	6.11	5.46	5.22	6.05	4.16	5.24	5.46	5.88
ENSMUSG00000045216	Hs6st1	brown	17.37	16.94	17.8	17.99	16.81	18.23	17.87	16.3	18.01	19.19	19.17	17.2	19.35	19.69	18.34	18.32
ENSMUSG00000045259	Klhdc9	brown	3.78	4.04	2.97	3.46	3.01	3.23	3.8	2.81	3.66	3.89	4.17	3.78	4.2	3.98	3.84	3.4
ENSMUSG00000045268	Zfp691	brown	1.98	1.93	2.38	1.97	2.02	2.03	1.51	4.62	2.31	2.02	1.97	2.25	2.39	2.56	2.5	2.2
ENSMUSG00000045427	Hnrnph2	brown	52.31	59.69	53.63	53.32	60.43	50.78	55.86	62.74	51.41	53.04	48.53	55.51	47.72	51.18	56.07	53.09
ENSMUSG00000045435	Tmem60	brown	11.74	9.82	11.98	9.69	10.95	9.93	9.29	12.92	10.42	10.16	8.98	11.07	10.71	8.97	10.63	10.35
ENSMUSG00000045589	Frrs1l	brown	44.89	45.32	42.61	44.61	51.63	47.43	43.36	51.22	45.46	44.9	37.52	48.11	34.23	42.04	47.73	45.22
ENSMUSG00000045608	Dbx2	brown	3.66	3.79	4.37	3.23	4.04	3.18	3.87	3.41	3.97	3.89	4.25	4.28	3.95	3.67	3.86	4.09
ENSMUSG00000045624	Esf1	brown	3.17	3.65	2.83	2.87	4.35	3.6	3.2	4.21	3.17	2.35	2.33	3.62	2.16	2.68	3.46	3.2
ENSMUSG00000045767	B230219D22Rik	brown	19.57	18.83	18.44	19.9	23.73	18.94	18.62	22.21	18.66	17.68	17.64	21.68	14.21	16.67	19.42	18.86
ENSMUSG00000045790	Ccdc149	brown	27.67	30.63	29.06	28.58	25.97	26.83	28.81	26.38	28.16	29.17	29.31	27.44	28.26	29.85	29.15	28.42
ENSMUSG00000045994	B3gat1	brown	55.51	57.62	56.22	54.89	53.97	57	55.8	49.53	54.3	57.46	55.79	53.69	59.8	57.86	57.29	56.51
ENSMUSG00000045996	Polr2k	brown	13.64	15.11	14.35	13.91	13.35	13.68	14.74	17.51	14.58	12.48	14.79	14.1	14.95	14.33	12.94	12.55
ENSMUSG00000046093	Hpcal4	brown	286.72	288.76	301.14	279.82	279.21	274.26	277.81	239.84	272.62	290.68	269.53	249.45	276.08	270.02	252.65	275.62
ENSMUSG00000046096	Mosmo	brown	12.88	13.38	13.47	13.97	14.31	12.45	12.53	15.48	13.58	12.02	12.64	17.02	10.48	12.8	13.59	13.24
ENSMUSG00000046111	Cep295	brown	2.3	2.34	1.42	2.34	2.49	2.36	1.56	2.16	1.84	1.75	1.58	2.88	1.36	1.77	2.15	1.81
ENSMUSG00000046138	9930021J03Rik	brown	8.04	7.1	7.21	6.63	9.09	7.45	7.33	8.92	6.96	6.2	6.61	7.96	6.35	7.93	7.63	8.51
ENSMUSG00000046230	Vps13a	brown	8.28	6.36	6.09	5.17	9	7.21	5.62	7.59	6.54	5.38	4.49	7.77	5.01	5.67	6.09	6.15
ENSMUSG00000046240	Hepacam	brown	27.39	27.7	31.93	29.82	29.92	28.9	31.88	28.94	31.33	32.82	35.03	31.38	34.01	31.92	30.76	30.65
ENSMUSG00000046329	Slc25a23	brown	142.19	142.43	144.23	145.01	136.54	134.72	143.97	116.97	139.84	142.98	143.77	133.89	143.51	139.68	136.55	139.12
ENSMUSG00000046351	Zfp322a	brown	4.57	3.73	3.13	4.25	6.49	4.29	5.34	7.22	4.7	3.38	3.14	4.11	2.05	4.6	4.13	3.94
ENSMUSG00000046449	Nexmif	brown	2.75	2.42	2.27	2.28	2.84	3.07	2.3	3.26	2.43	1.86	2.09	2.62	1.77	2.31	2.05	2.54
ENSMUSG00000046519	Golph3l	brown	8.57	7.77	8.29	8.16	8.92	7.92	8.38	9.83	8.59	7.66	8.01	9.33	7.13	8.18	7.99	8.57
ENSMUSG00000046523	Kctd4	brown	4.47	4.22	3.65	4.32	4.61	4.13	3.47	5.66	3.61	2.42	3.15	3.95	3.19	3.26	3.75	3.42
ENSMUSG00000046658	Zfp316	brown	6.37	6.35	6.49	6.63	5.34	6.59	6.36	5.88	6.76	7.09	7.25	6.19	7.09	7.03	6.43	6.81
ENSMUSG00000046699	Slitrk4	brown	6.01	5.33	4.69	4.5	6.02	6	4.83	5.44	4.73	4.56	4.19	6.11	4.29	4.48	5.3	4.85
ENSMUSG00000046722	Cdc42se1	brown	27.33	23.73	26.86	28.88	21.91	26.81	26.73	23.76	23.67	27.72	25.7	24.32	25.77	23.57	24.44	26.08
ENSMUSG00000046753	Ccdc66	brown	1.43	1.86	1.59	1.79	2.14	1.54	1.34	2.17	1.92	1.22	1.3	1.58	1.41	1.49	1.62	1.63
ENSMUSG00000046805	Mpeg1	brown	8.32	9.85	9.93	10.65	8.61	9.1	9.11	8.27	10.66	10.36	12.17	10.29	9.3	8.69	8.78	9.13
ENSMUSG00000046876	Atxn1	brown	6.11	5.64	5.06	5.78	6.36	5.68	5.83	6.11	5.65	5.48	5.31	6.06	5.02	5.67	5.89	5.84
ENSMUSG00000046909	Tefm	brown	2.87	3.83	2.87	3.61	4.4	3.72	4	4.2	4.57	3.12	3.38	4.14	3.99	3.4	4.1	4.22
ENSMUSG00000047013	Fbxo41	brown	23.85	23.04	22.98	23.48	21.68	23.29	24.33	20.07	23.7	25.03	24.81	21.87	24.18	25.62	23.13	23.83
ENSMUSG00000047036	Zfp445	brown	20.17	15.31	18.92	17.46	20.3	21.19	15.83	20.8	16.99	14.51	14.05	18.56	14.78	16.14	18.75	18.01
ENSMUSG00000047037	Nipa1	brown	13.35	13.2	12.27	12.1	15.01	13.8	13.01	14.73	12.98	12.55	11.99	14.47	11.19	12.45	13.54	12.94
ENSMUSG00000047045	Tmem164	brown	6.71	6.63	8.3	7.19	6.84	7.21	7.19	6.79	7.33	7.25	7.42	6.97	7	7.44	6.6	7.82
ENSMUSG00000047139	Cd24a	brown	4.57	3.88	4.44	4.84	3.11	4.2	4.37	7.06	3.45	3.83	3.96	4.43	4.25	4.7	3.77	4.16
ENSMUSG00000047141	Zfp654	brown	2.24	1.34	2.16	2.04	2.49	2.06	1.77	2.78	2.06	1.74	1.35	2.11	1.28	1.54	1.89	2.04
ENSMUSG00000047193	Dync2h1	brown	3.45	3.02	2.48	3.03	2.73	2.9	2.32	3.67	2.39	2.46	2.21	2.76	2.24	2.83	2.76	2.62
ENSMUSG00000047213	Ythdf3	brown	10.14	8.83	8.99	10.62	10.26	9.02	9.6	11.91	9.22	9.56	7.74	10.67	6.45	8.77	8.98	9.58
ENSMUSG00000047250	Ptgs1	brown	5.36	5.43	5.74	5.76	5.43	5.86	5.76	4.89	6.17	6.08	6.21	6.41	6.14	5.9	5.95	5.59
ENSMUSG00000047454	Gphn	brown	16.21	15.72	15.49	15.81	18.45	16.75	16.37	16.92	15.54	16.32	15.9	17.86	13.8	16.27	18.25	15.81
ENSMUSG00000047485	Klhl34	brown	10.46	10.1	10.39	9.39	11.09	11.45	8.93	10.05	11.05	11	9.6	10.5	9.48	12.01	11.06	11.55
ENSMUSG00000047495	Dlgap2	brown	15.89	16.15	17.05	16.33	15.2	16.43	15.53	15.2	16.17	15.73	16.81	16.09	16.18	16.05	15.97	15.06
ENSMUSG00000047496	Rnf152	brown	1.63	1.69	1.61	1.73	1.96	1.69	1.63	2.06	1.73	1.58	1.3	1.76	1.24	1.73	1.67	1.87
ENSMUSG00000047656	Trpt1	brown	3.87	3.43	4.09	4.45	2.56	4.31	3.88	3.34	4.56	4.39	4.85	3.52	4.48	3.76	3.89	3.23
ENSMUSG00000047710	Champ1	brown	11.57	11.29	11.29	10.91	10.62	10.87	11.66	10.6	11.1	11.47	12.2	10.51	10.86	11.72	11.03	11.44
ENSMUSG00000047719	Ubiad1	brown	3.11	4.07	3.76	3.6	2.65	3.64	4.29	3.41	3.26	4.07	3.98	3.21	3.69	3.59	4.25	4.11
ENSMUSG00000047945	Marcksl1	brown	37.62	36.12	36.76	37.68	31.98	35.29	40.27	36.22	37.09	38.43	40.58	37.26	38.05	34.74	26.85	35.56
ENSMUSG00000047959	Kcna3	brown	2.14	1.46	2.68	1.78	1.8	2.21	1.56	1.91	1.44	1.39	1.73	1.94	1.6	2.09	1.82	1.48
ENSMUSG00000048047	Zbtb33	brown	5.08	4.74	3.71	4.7	5.64	4.29	4.61	6.41	4.31	4.07	3.6	4.87	3.9	4.7	5.29	4.8
ENSMUSG00000048108	Tmem72	brown	3.79	3.26	3.5	3.74	4.06	4.09	3.59	4.13	3.53	3.55	3.44	3.81	3.3	3.76	3.83	3.8
ENSMUSG00000048118	Arid4a	brown	8.31	5.81	6.77	6.44	8.03	6.66	7.68	8.8	5.67	5.61	4.81	7.75	4.9	6.14	7.77	7.27
ENSMUSG00000048142	Nat8l	brown	58.83	65.1	62.19	59.03	58.61	64.02	60.81	56.31	64.88	67.76	65.23	57.62	73.28	63.86	64.07	64.88
ENSMUSG00000048148	Nwd1	brown	9.01	9.63	10.59	9.31	10.66	9.48	9.81	8.8	10.35	11.17	11.56	10.08	10.44	10.27	10.26	10.44
ENSMUSG00000048251	Bcl11b	brown	13.2	11.74	11.7	13.65	12.74	13.66	12.8	12.96	12.12	12.41	12.01	12.21	12.41	13.37	12.47	12.46
ENSMUSG00000048279	Sacs	brown	4.43	3.42	3.57	3.39	4.48	4.19	3.14	5.03	3.51	3.33	2.66	3.99	2.77	3.28	3.9	3.71
ENSMUSG00000048280	Zfp738	brown	3.59	1.72	2.13	1.85	2.29	2.52	2.34	4.65	2.6	2.12	1.43	1.99	1.29	1.89	2.07	2.11
ENSMUSG00000048385	Scrt1	brown	40.31	40.86	39.4	41.44	39.57	39.16	42.42	33.38	39.94	42.31	42.23	39.51	43.94	39.56	41.45	42.06
ENSMUSG00000048388	Fam171b	brown	60.21	55.22	57.01	56.62	66.54	59.59	57.58	65.18	57.59	57.46	54.79	65.16	47.65	55.57	55.57	53.59
ENSMUSG00000048410	Zfp407	brown	2.12	2.22	2.35	2.01	2.44	2.15	2.02	2.32	1.89	1.88	2.08	2.2	2.06	2.25	2.04	2.21
ENSMUSG00000048440	Cyp4f16	brown	1.78	2.01	1.57	1.7	1.11	1.82	1.49	0.99	2.04	1.7	1.96	1.42	1.63	1.5	1.71	2.03
ENSMUSG00000048482	Bdnf	brown	3.84	3.39	4.01	4.15	4.55	3.46	3.73	4.18	2.65	2.54	2.63	3.52	3.19	3.15	4.02	3.86
ENSMUSG00000048486	Fitm2	brown	10.31	9.19	9.82	10.08	9.16	9.22	10.11	9.15	9.77	9.81	9.97	9.27	9.87	9.52	8.85	9.08
ENSMUSG00000048497	Mmgt2	brown	13.14	14.7	16.06	12.33	12.34	13.95	14.44	8.03	11.93	13.78	14.86	14.22	13.14	10.6	12.49	12.48
ENSMUSG00000048546	Tob2	brown	7.84	7.94	6.15	7.77	4.58	5.7	5.96	6.13	5.92	7.16	7.07	6.34	5.7	6.95	6.96	7.83
ENSMUSG00000048728	Zfp454	brown	2.27	2.03	1.5	1.61	1.4	1.89	1.87	1.59	0.96	1.21	1.14	2.05	1.64	1.57	1.74	1.2
ENSMUSG00000048756	Foxo3	brown	14.91	16.77	16.83	16.48	15.53	16.54	16.84	15.49	16.97	17.26	17.31	16.04	16.19	16.57	17.65	16.58
ENSMUSG00000048814	Lonrf2	brown	43.39	44.54	43.63	44.68	40.04	44.04	42.3	42.11	43.74	45.43	45.75	43.87	40.73	43.68	40.85	42.87
ENSMUSG00000048874	Phf3	brown	12.27	9.02	10.03	10.24	11.56	9.6	12.49	12.83	10.13	9.26	10.13	10.7	9.81	10.41	11.33	11.31
ENSMUSG00000048970	C1galt1c1	brown	10.16	8.83	9.89	8.6	10.9	9.04	9	12.71	10.99	9.29	7.45	10.93	8.54	9.99	10.55	9.18
ENSMUSG00000048997	Atxn7l2	brown	3.95	4.38	4.48	4.15	3.29	3.88	3.91	4.07	4.07	4.52	5.1	3.66	4.66	4.44	4.19	3.86
ENSMUSG00000049047	Armcx3	brown	23.78	22.22	21.87	22.97	27.94	21.47	20.62	27.05	22.02	21.33	18.34	24.43	19	21.92	22.91	21.82
ENSMUSG00000049076	Acap2	brown	16.05	15.16	13.75	14.43	18.25	15.8	15.5	18.58	15.02	15.27	14.42	19.9	11.25	15	17.57	14.12
ENSMUSG00000049106	Dcaf5	brown	18.86	19.98	20.43	19.73	19.06	19.83	20.18	18.97	20.3	19.96	20.27	19.26	20.81	19.84	19.22	20.33
ENSMUSG00000049148	Plcxd3	brown	2.55	1.92	2.49	2.07	2.53	2.39	2.21	2.75	2.08	1.82	1.63	2.84	1.85	1.92	1.74	1.9
ENSMUSG00000049176	Frmpd4	brown	9.76	8.81	9.07	9.03	10.9	9.59	8.94	11.27	9.2	9.15	8.34	10.26	8.11	9.59	9.76	9.22
ENSMUSG00000049225	Pdp1	brown	37.51	32.73	34.61	36.99	38.4	32.1	33.73	40.74	32.33	31.06	27.73	34.34	28.23	34.9	38.5	34.3
ENSMUSG00000049232	Tigd2	brown	3.44	2.49	2.43	2.8	2.48	2.72	2.43	3.74	2.78	2.31	2.51	3.16	2.01	2.5	2.63	2.57
ENSMUSG00000049354	Dcaf7	brown	59.57	61.43	65.05	61.1	58.23	62.44	61.36	55.7	63.49	66.52	64.48	62.28	59.28	59.92	56.95	61.15
ENSMUSG00000049401	Ogfr	brown	11.67	12.93	12.3	12.65	11.77	11.94	13.26	12.91	12.61	12.59	14.54	11.79	13.11	12.88	12.18	13.37
ENSMUSG00000049411	Tmem241	brown	3.33	3.62	2.88	3.29	2.42	4.45	3.51	2.49	4.28	4.06	4.81	3.18	2.98	3.09	3.12	2.64
ENSMUSG00000049421	Zfp260	brown	11.39	8.76	9.7	10.84	11.91	9.55	9.48	14.59	10.91	7.86	9.28	10.56	9.56	9.32	9.04	10.07
ENSMUSG00000049470	Aff4	brown	20.49	17.62	18.6	19.84	22.63	19.61	20.92	22.84	19.2	20.79	19.81	21.12	17.35	21.17	20.15	19.48
ENSMUSG00000049536	Tceal1	brown	7.19	6.46	6.06	7.1	7.29	7.2	6.53	7.88	6.71	6.15	5.96	7	7.28	5.94	7.19	6.15
ENSMUSG00000049550	Clip1	brown	22.51	21.26	20.69	23.04	23.91	23.04	21.47	23.35	22.53	22.75	20.47	23.66	17.47	22.09	21.43	22.67
ENSMUSG00000049583	Grm5	brown	21.12	18.72	19.83	20.02	22.39	22.04	18.6	23.4	18.73	18.22	16.05	21.25	15.88	19.21	20.75	18.78
ENSMUSG00000049606	Zfp644	brown	9.62	5.61	6.25	6.54	8.14	6.62	5.37	8.43	6.4	4.54	4.72	7.55	4.05	5.42	6.39	5.33
ENSMUSG00000049630	C1ql3	brown	19.98	20	18.06	18.45	22.55	18.9	18.47	22.27	20.33	19	16.85	20.48	16.87	18.81	16.73	18.25
ENSMUSG00000049658	Bdp1	brown	3.15	2.12	2.1	2.5	2.72	2.44	1.97	3.03	2.53	2.12	1.84	2.54	1.75	2.08	2.07	2.68
ENSMUSG00000049659	Aftph	brown	14.98	13.87	13.66	14.16	15.96	13.85	14.12	16.63	13.98	13.4	12.42	16.12	10.78	14.36	13.91	12.92
ENSMUSG00000049744	Arhgap15	brown	5.07	5.42	4.32	4.56	5.21	4.22	3.84	5.17	3.97	4.04	3.41	4.67	4.15	4.04	4.2	4.04
ENSMUSG00000049804	Armcx4	brown	7.47	7.31	7.08	6.77	7.76	7.1	6.73	8.32	6.81	6.36	6.22	7.29	6.2	7.05	7.17	7.43
ENSMUSG00000049878	Rlf	brown	3.71	3.51	3.63	3.8	3.68	3.54	3.57	4.2	3.34	3.04	3.09	3.92	2.75	3.42	3.54	3.6
ENSMUSG00000050043	Tmx2	brown	126.87	127.33	130.94	128.3	122.54	128.57	128.89	120.02	132.46	133.56	128.81	127.1	128.59	123.33	129.16	126.17
ENSMUSG00000050088	1600012H06Rik	brown	5.48	5.22	4.49	5.09	4.96	5.14	5.01	5.72	5.08	4.49	4.39	5.52	4.1	4.1	4.61	4.98
ENSMUSG00000050138	Kcnk12	brown	3.44	3.04	3.63	3.75	2.77	4.2	3.63	2.6	3.69	4.2	3.69	3.72	3.65	3.81	3.15	3.7
ENSMUSG00000050148	Ubqln2	brown	56.41	54.67	56.1	56.93	55.75	57.23	56.4	54.12	59.31	57.24	60.03	55.37	54.41	56.24	56.63	56.93
ENSMUSG00000050192	Eif5a2	brown	10.18	9.41	9.21	9.53	11.71	9.26	9.43	12.46	9.9	9.54	8.12	11.59	6.57	8.13	9	9.01
ENSMUSG00000050288	Fzd2	brown	3.04	3.05	3	2.79	2.78	3.33	3.51	3.14	3.73	4.57	4.2	3.69	3.4	3.12	3.49	3.18
ENSMUSG00000050310	Rictor	brown	4.68	4.53	4.59	4.66	4.91	4.68	4.43	4.93	4.48	4.28	3.96	5.04	3.53	4.46	4.44	4.63
ENSMUSG00000050321	Neto1	brown	12.21	10.76	10.65	11.43	12.33	12.19	11.24	12.33	10.84	10.64	9.98	11.6	9.18	11.25	12.51	10.73
ENSMUSG00000050423	Ppp1r3g	brown	2.43	2.19	2.99	3.37	2.26	2.81	3.01	2.43	3.4	3.77	3.37	3.01	2.33	2.5	2.8	2.98
ENSMUSG00000050447	Lypd6	brown	8.93	10.23	9.29	8.26	8.47	7.95	9.32	8.54	9.6	8.99	10.69	9.4	9.42	7.89	9.13	10.57
ENSMUSG00000050587	Lrrc4c	brown	24.13	24.86	22.4	22.56	28.82	24.78	24.66	26.25	24.03	23.77	20.52	24.47	20.62	22.95	24.55	24.86
ENSMUSG00000050628	Ubald2	brown	10.44	10.54	9.45	12.29	11.32	10.33	10.77	9.75	11.15	11.89	12.51	11.03	12	10.64	10.18	10.56
ENSMUSG00000050812	Ecpas	brown	15.35	14.88	12.98	13.3	15.66	14.93	12.4	14.88	13.67	11.54	12.76	15.09	11.14	14.01	14.6	13.18
ENSMUSG00000050954	Zfp169	brown	4.67	6.54	5.99	6.07	5.45	6.15	5.42	4.51	4.67	5.78	5.57	3.92	5.41	5.39	2.52	6.58
ENSMUSG00000050967	Creg2	brown	21.25	20.71	19.96	20.52	24.58	20.12	19.19	23.34	20.81	19.09	17	19.77	16.46	19.14	19.87	19.81
ENSMUSG00000050989	Selenon	brown	7.83	7.34	7.98	8.19	6.48	8.1	8.14	6.4	7.46	8.11	7.93	6.97	8.27	8.69	7.82	8.28
ENSMUSG00000051034	Zfp11	brown	1.66	2.38	2.13	2.12	1.79	1.83	2.38	2.02	2.51	2.09	2.22	2.46	1.98	2.24	1.89	1.73
ENSMUSG00000051041	Olfml1	brown	7.88	7.54	8.02	6.37	9.79	7.61	7.25	10.5	7.4	7.78	7.68	7.69	8.77	7.87	7.18	8.61
ENSMUSG00000051149	Adnp	brown	6.9	5.16	5.15	6.47	8.59	4.92	5.11	5.03	4.88	5.59	5.42	5.64	4.96	6.72	5.67	5.54
ENSMUSG00000051177	Plcb1	brown	37.58	34	33.91	32.48	39.01	36.46	30.39	36.64	34.23	34.36	30.1	35.41	29.89	33.57	37.11	35.52
ENSMUSG00000051223	Bzw1	brown	44.4	41.86	42.94	42.76	47.27	42.27	42.87	48.27	43.25	41.17	39.5	45.46	34.13	39.18	42.56	40.17
ENSMUSG00000051285	Pcmtd1	brown	14.17	14.66	13.95	14.76	19.17	14.25	12.38	18.67	14.24	12.53	10.19	15.95	9.89	12.38	14.7	13.28
ENSMUSG00000051331	Cacna1c	brown	9.81	9.69	9.81	9.77	8.76	9.54	8.9	8.95	9.46	9.62	10.32	9.6	9.09	10.25	9.15	9.42
ENSMUSG00000051401	Kctd16	brown	8.43	8.17	9.08	7.96	9.61	9.03	6.7	9.17	7.54	6.75	6.66	9.6	5.7	8.09	8.96	7.44
ENSMUSG00000051413	Plagl2	brown	1.94	1.97	1.71	2.26	1.41	2.02	1.92	1.72	2.01	1.99	1.94	1.94	1.8	1.81	1.92	2.02
ENSMUSG00000051469	Zfp24	brown	8.33	8.87	8.77	8.09	9.47	8.77	8.6	12.1	6.46	7.07	7.93	10	7.26	9.03	8.44	8.52
ENSMUSG00000051527	Usp29	brown	7.58	6.19	5.9	6.83	7.66	7.29	6.95	8.39	5.38	5.61	6.99	6.92	4.74	6.59	6.72	6.66
ENSMUSG00000051557	Pusl1	brown	3.86	4.55	4.2	5.1	3.86	4.51	4.2	3.44	4.45	4.41	5.38	3.81	4.62	4.61	5.22	4.51
ENSMUSG00000051705	Senp8	brown	2.79	1.91	2.06	2.33	2.57	2.3	1.86	2.54	2.4	1.85	1.55	2.36	2.15	2.27	2.03	1.86
ENSMUSG00000051726	Kcnf1	brown	37.4	36.78	41.18	39.42	33.53	37.07	36.73	36.13	35.42	37.78	38.36	34.09	37.75	37.88	34.2	37.7
ENSMUSG00000051853	Arf3	brown	320.81	340.1	337.01	332.21	314.2	332.18	330.39	295.02	338.91	346.93	344.36	319.02	355.78	342.16	322.14	322.15
ENSMUSG00000051855	Mest	brown	10.73	9.73	11.51	12.64	10.57	10.97	9.26	10.77	9.67	9.98	9.23	12.1	9.48	10.96	11.18	12.32
ENSMUSG00000051934	Spats2	brown	11.07	11.61	11.4	10.98	10.91	11.95	10.66	10.59	11.42	11.77	11.63	10.47	11.01	10.11	10.9	11.95
ENSMUSG00000051951	Xkr4	brown	3.76	3.19	3.28	2.89	4.18	3.7	3.21	4.58	3.8	3.48	2.72	3.44	2.75	3.1	3.04	3.16
ENSMUSG00000052026	Slc6a7	brown	16.33	19.1	18.91	18.92	16.98	18.49	18.29	18.23	19.44	19.72	20.63	18.78	21.3	19.39	18.95	18.73
ENSMUSG00000052033	Pfdn4	brown	10.11	8.63	8.89	9.5	12.91	10.43	9.95	10.08	11.24	8.42	8.75	9.86	10.62	9.2	9.21	8.41
ENSMUSG00000052155	Acvr2a	brown	6.08	4.81	4.73	5.21	6.17	5.72	4.76	5.98	5.1	4.62	3.79	5.64	3.65	4.89	4.03	4.78
ENSMUSG00000052229	Gpr17	brown	10.18	7.32	7.62	7.13	6.15	5.38	7.11	6.4	6.99	8.42	9	6.68	7.28	6.79	6.3	7.75
ENSMUSG00000052299	Ltn1	brown	6.14	5.55	5.96	5.9	6.81	6.61	6.34	7.28	6.42	5.79	5.83	6.73	4.92	5.79	6.02	6.19
ENSMUSG00000052336	Cx3cr1	brown	15.47	17.31	16.1	17.45	15.26	15.09	14.78	14.33	15.9	18.1	19.05	18.1	19.93	17.53	17.07	15.55
ENSMUSG00000052387	Trpm3	brown	6.79	6.12	6.3	6.41	8.92	7	7.59	9.66	7.94	7.01	6.62	8.83	6.74	8.39	9.06	9.19
ENSMUSG00000052397	Ezr	brown	22.37	26.09	25.17	25.24	25.05	23.13	26.91	26.14	27.04	27.73	27.7	23.63	25.96	26.97	26.65	27.34
ENSMUSG00000052419	2610001J05Rik	brown	15.13	17.16	15.38	16.24	17.82	17.07	16.33	18.79	18.23	15.04	17.33	17.74	17.99	16.36	17.04	16.86
ENSMUSG00000052428	Tmco1	brown	24.34	26.15	25.26	25.93	27.27	25.6	26.31	28.23	26.61	24.11	25.42	24.67	26.7	26.93	26.3	24.46
ENSMUSG00000052533	Nup188	brown	3.23	3.31	3.46	4.11	3.03	3.94	3.55	3.31	3.95	4.24	4.11	3.8	3.56	3.47	4.23	3.53
ENSMUSG00000052539	Magi3	brown	8.15	7.7	8.33	8.02	8.79	8.07	8.01	8.95	8.02	7.75	7.42	8.8	6.56	8.51	7.31	8.41
ENSMUSG00000052676	Zmat1	brown	2.5	1.77	1.77	1.71	2.54	2.38	2.16	2.44	2.04	1.43	1.61	2.55	1.31	1.65	2.16	2.16
ENSMUSG00000052707	Tnrc6a	brown	8.66	5.95	6.64	7.46	7.8	7.91	7.09	8.69	7.91	6.68	6.31	7.46	6.42	6.98	7.24	7.42
ENSMUSG00000052726	Kcnt2	brown	3.64	3.43	3.33	3.56	4.11	3.49	3.81	4.21	3.31	3.38	2.29	3.31	2.62	2.93	3.38	3.43
ENSMUSG00000052852	Reep1	brown	40.35	40.1	40.96	40.88	39.58	39.74	39.31	38	41.22	41.94	40.8	39.32	41.74	38.91	39.13	41.3
ENSMUSG00000052921	Arhgef15	brown	5	4.96	4.32	5.04	4.3	4.75	5.08	4.01	4.82	4.72	5.3	4.59	5.14	4.63	4.58	5.18
ENSMUSG00000052934	Fbxo31	brown	35.23	36.53	37.9	36.78	33.1	38.73	37.92	32.1	39.25	39.47	40.03	35.09	41.13	40.61	39.83	38.47
ENSMUSG00000052949	Rnf157	brown	98.93	103.58	102.29	101.89	93.88	99.42	100.34	86.39	100.27	107.37	104.95	92.19	111.19	107.17	104.33	101.6
ENSMUSG00000052957	Gas1	brown	2.14	2.23	2.51	2.82	2.49	2.74	2.48	2.47	2.15	2.68	2.92	2.39	2.7	2.31	2.21	2.5
ENSMUSG00000053134	Supt7l	brown	6.37	7.64	6.52	6.96	7.08	6.31	7	6.81	7.44	7.9	7.64	6.72	7.88	6.82	6.54	6.64
ENSMUSG00000053141	Ptprt	brown	15.59	14.31	15.18	14.9	15.52	15.88	14.56	16.08	15.06	14.95	13.94	16.11	13.44	14.91	13.65	14.98
ENSMUSG00000053205	Styx	brown	1.57	1.12	1.38	1.57	2.46	1.62	1.27	2	0.99	1.39	1.28	1.83	0.9	1.38	1.07	1.6
ENSMUSG00000053289	Ddx10	brown	3.23	2.27	2.19	2.45	3.24	2.54	2.37	3.8	2.49	2.35	2.08	3.06	2.36	2.42	2.74	2.57
ENSMUSG00000053477	Tcf4	brown	45.52	40.36	39.27	40.79	47.55	42.66	40.52	47.44	41.35	38.95	35.27	42.81	36.49	43.95	45.69	43.16
ENSMUSG00000053581	Zfand2a	brown	24.25	23.61	26.93	23.86	21.68	23.78	24.66	23.1	24.85	25.79	27.1	23.58	24.92	24.26	25.75	23.85
ENSMUSG00000053617	Sh3pxd2a	brown	9.94	9.71	9.99	10.7	9.2	10.28	10.09	8.3	9.74	10.78	9.53	9.32	9.84	9.44	9.41	10.08
ENSMUSG00000053644	Aldh7a1	brown	36.83	39.79	41.98	37.74	37.6	40.25	39.06	35.58	38.39	40	40.78	39.36	42.12	44.08	37.84	39.84
ENSMUSG00000053646	Plxnb1	brown	15.24	17.63	17.72	16.42	14.41	15.13	14.73	14.32	16.33	17.34	17.49	15.98	16.81	17.72	14.15	16.15
ENSMUSG00000053702	Nebl	brown	8.58	8.12	7.78	8.36	9.47	9.18	8.56	10.48	8.75	7.85	7.99	9.23	6.2	7.02	8.18	8.3
ENSMUSG00000053825	Ppfia2	brown	11.76	9.6	10.66	11.14	12.93	11.34	10.27	13.47	10.33	9.25	8.22	11.38	7.87	10.62	11.33	10.75
ENSMUSG00000053838	Nudcd3	brown	56.92	64.87	64.32	60.84	59.65	60.99	61.01	59.53	69.56	67.03	67.81	60.98	68.5	64.14	64.53	63.78
ENSMUSG00000053841	Txlna	brown	13.29	16.81	14.15	15.35	13.73	16.78	14.51	14.77	15.28	13.83	18.52	14.3	13.23	15.87	17.53	17.04
ENSMUSG00000053870	Fpgt	brown	4.26	3.57	3.38	3.54	3.9	3.66	3.85	5.14	3.46	3.21	3.03	4.21	3.28	3.33	4.25	3.42
ENSMUSG00000053877	Srcap	brown	16.74	16.48	16.35	16.14	13.88	16.84	16.23	15.44	15.7	16.85	18.39	16.59	17.46	17.6	15.97	16.63
ENSMUSG00000053931	Cnn3	brown	43.1	44.76	49.4	44.24	43.32	45.53	47.61	48.44	44.89	47.01	47.29	43.68	46.3	46.46	44.3	48.3
ENSMUSG00000053963	Stum	brown	71.07	77.77	76.59	78.89	71.65	76.34	71.98	70.27	75.26	76.06	78.01	70.91	82.33	80	74.76	75.97
ENSMUSG00000054008	Ndst1	brown	32.58	33.35	36.62	34.9	29.41	36.94	33.92	30.31	31.71	35.24	35.18	32.46	36.95	36.8	33.03	35.66
ENSMUSG00000054034	Tceal5	brown	34.07	40.52	39.94	33.83	36.21	38.31	34.9	38.45	43.09	44.56	44.76	36.13	42.15	33.93	36.79	40.85
ENSMUSG00000054162	Spock3	brown	21.77	21.81	20.4	23.4	27.44	22.17	21.54	28.09	22.9	20.45	18.71	24.86	13.57	17.63	22.81	20.24
ENSMUSG00000054199	Gon4l	brown	15.78	14.95	16.62	15.9	14.91	15.32	14.98	15.72	14.92	16.82	16.58	15.19	15.54	16.02	14.8	15.34
ENSMUSG00000054237	Fra10ac1	brown	4.73	3.96	4.65	4.75	4.86	4.65	3.47	5.15	3.5	3.81	3.75	4.88	4.12	3.72	4.5	3.61
ENSMUSG00000054302	Eapp	brown	11.3	12.14	11.79	11.6	12.16	11.22	12.8	13.95	11.09	10.65	10.13	12.81	10.68	10.34	11.35	10.74
ENSMUSG00000054309	Cpsf3	brown	19.53	21	20.5	19.67	18.59	20.72	19.95	18.96	21.17	22.1	21.26	19.11	20.78	21.32	20.55	21.41
ENSMUSG00000054408	Spcs3	brown	20.25	21.72	20.59	20.47	25.73	20.06	20.31	23.6	21.26	19.99	19.06	21.84	17.82	18.23	20.92	19.24
ENSMUSG00000054409	Tmem74	brown	2.89	2.78	2.54	2.64	3.14	2.68	2.39	3.14	2.98	2.79	2.17	2.78	2.08	2.64	2.91	2.76
ENSMUSG00000054519	Zfp867	brown	2.12	2.2	1.99	2.13	2.43	2.46	1.75	2.54	2.12	2.2	1.9	2.64	2.06	2.08	2.23	2.03
ENSMUSG00000054640	Slc8a1	brown	12.78	11.61	12.64	11.54	13.76	13.93	12.63	14.98	13.47	10.92	10.98	12.88	10.08	12.92	12.13	14.24
ENSMUSG00000054675	Tmem119	brown	10.96	12.76	11.26	12.48	10.72	13.21	10.57	9.86	12.91	14.06	13.72	12.81	13.77	14.05	12.19	12.66
ENSMUSG00000054679	Srsf12	brown	6.85	6.35	6.31	6.17	7.24	6.97	7.65	7.94	6.36	6.88	5.38	6.91	6.8	6.86	6.17	6.42
ENSMUSG00000054715	Zscan22	brown	4.98	5.01	4.99	5.18	3.89	4.6	5.63	4.71	4.72	4.36	5.78	4.54	4.42	5.35	4.8	5.67
ENSMUSG00000054728	Phactr1	brown	134.69	142.26	143.82	134.09	135.43	133.88	140.43	121	137.92	149.6	145.82	131.39	140.81	146.18	147.75	140.69
ENSMUSG00000054752	Fsd1l	brown	3.25	2.7	2.75	3.52	3.69	2.86	2.68	4.06	3.3	3.37	2.18	3.13	2.33	2.57	3.48	2.78
ENSMUSG00000054793	Cadm4	brown	94.31	97.74	99.92	94.47	85.67	102.29	92.69	91.44	102.69	100.71	105.24	97.8	110.92	101.24	100.94	99.15
ENSMUSG00000054942	Miga1	brown	23.31	21.46	20.99	21.29	24	21.77	21.86	26.57	21.26	21.47	20.62	22.79	17.34	21	20.8	21.73
ENSMUSG00000054958	Nt5c1a	brown	2.47	2.87	3.26	2.54	2.47	2.99	3.59	3.29	3.12	2.65	3.56	2.84	2.88	2.65	3.2	2.53
ENSMUSG00000054967	Zfp647	brown	1.34	1.39	1.51	1.15	0.92	1.45	1.35	1.07	1.05	1.37	2.01	1.47	1.6	1.22	1.31	1.5
ENSMUSG00000054976	Nyap2	brown	4.72	4.11	3.91	3.76	5.04	4.85	3.58	4.27	4	3.48	3.32	4.66	3.45	3.46	3.38	3.78
ENSMUSG00000055022	Cntn1	brown	58.21	50.39	50.19	51.01	61.37	53.7	52.1	62.15	51.64	50.52	47.53	57.97	46.74	53.57	56.17	54.3
ENSMUSG00000055078	Gabra5	brown	33.5	31.23	30.59	31.27	38.11	32.27	32.94	38.2	31.86	31.66	32.13	32.8	29.25	30.82	33.19	30.67
ENSMUSG00000055202	Zfp811	brown	1.66	1.44	1.49	1.49	1.62	1.33	1.7	1.7	1.55	1.26	0.94	2.14	1.06	1.36	1.32	1.27
ENSMUSG00000055373	Fut9	brown	5.4	4.54	4.92	4.02	6.63	5.89	4.28	6.76	5.05	4.26	3.29	5.08	3	3.67	4.81	4.55
ENSMUSG00000055421	Pcdh9	brown	19.2	17.78	17.56	17.4	21.41	19.9	18.34	20.66	17.79	16.37	14.57	19.92	15.65	17.9	18.84	19.59
ENSMUSG00000055430	Nap1l5	brown	119.55	115.91	114.12	120.23	138.96	118.45	124.48	144.54	117.76	113.5	112.81	134.74	93.81	105.74	116.22	109.44
ENSMUSG00000055485	Soga1	brown	3.78	4.07	4.22	4.33	3.22	4.24	4	3.7	3.82	4.08	4.94	4.62	4.19	4.42	3.74	4.29
ENSMUSG00000055523	Gucy2g	brown	2.47	2.11	2.8	3.13	1.78	2.52	1.95	2.12	2.7	2.62	2.52	2.51	2.59	2.25	2.29	2.25
ENSMUSG00000055540	Epha6	brown	4.65	4.47	5.02	4.08	4.52	5.44	3.81	4.78	4.3	3.91	4.03	4.76	3.88	4.31	4.55	4.61
ENSMUSG00000055567	Unc80	brown	22.81	22.54	22.69	19.76	24.75	23.01	21.2	24.45	21.21	21.43	20.39	23.25	18.83	19.92	21.23	20.98
ENSMUSG00000055660	Mettl4	brown	3.3	2.64	2.55	2.83	3.37	2.5	2.81	3.23	2.44	2.5	2.19	3.12	2.01	2.4	2.58	2.42
ENSMUSG00000055675	Kbtbd11	brown	24.82	28.18	27	27.08	25.57	25.67	26.5	25.74	27.42	27.8	27.29	25.44	26.7	28.2	26.59	27.76
ENSMUSG00000055733	Nap1l3	brown	13.19	12.13	11.13	11.47	14.94	12.17	12.06	14.71	13.11	11.49	10.6	13.76	9.02	10.06	11.89	11.07
ENSMUSG00000055762	Eef1d	brown	46.66	50.48	51.89	50.22	44.41	49.25	53.14	49.71	51.13	47.01	57.79	52.71	52.79	52.97	50.1	51.92
ENSMUSG00000055782	Abcd2	brown	5.69	5.78	4.93	5.34	6.59	5.3	4.77	5.86	5.11	4.98	4.45	5.64	4.23	4.68	5.75	5.49
ENSMUSG00000055850	Rnf181	brown	41.37	41.69	40.62	41.15	39.43	39.28	41.26	39.87	41.64	42.72	46.13	38.29	46.49	44.39	40.96	43.31
ENSMUSG00000055917	Zfp277	brown	8.26	8.52	7.12	8.15	8.07	8.23	7.81	8.7	7.04	6.89	6.62	7.77	7.39	7.82	8.21	7.52
ENSMUSG00000055932	Fto	brown	68	68.68	66.85	69.62	64.32	65.95	68.87	62.22	70.09	72.7	74.38	65.05	72.72	69.19	66.09	68.69
ENSMUSG00000055943	Emc7	brown	18.39	18.94	19.74	20.05	21.34	19.48	19.1	21.39	18.75	19.09	18.14	19.62	18.2	18.49	19.35	20.02
ENSMUSG00000056004	Elapor2	brown	10.47	9.99	10.1	9.61	11.74	10.3	9.07	10.68	9.8	9.91	8.93	10.43	7.49	8.1	10.67	9.62
ENSMUSG00000056073	Grik2	brown	9.72	8.71	7.94	8.2	9.02	8.1	7.55	8.52	8.1	7.7	8.13	8.82	7.55	8.57	8.07	8.35
ENSMUSG00000056124	B4galt6	brown	24.19	25	23.68	24.38	26.02	26.01	23.81	25.71	25.35	24.49	22.61	24.99	21.19	23.35	23.06	23.97
ENSMUSG00000056158	Car10	brown	31	31.26	29.59	29.81	33.37	29.32	29.5	31.03	29.76	30.78	27.35	31.64	28.08	29.42	29.97	30.52
ENSMUSG00000056167	Cnot10	brown	13.42	15.17	15.22	14.13	13.01	15.15	16.11	15.06	14.64	13.71	16.58	14.39	14.55	14.13	14.95	14.09
ENSMUSG00000056258	Kcnq3	brown	14.76	13.61	13.99	12.91	15.88	16.29	13.18	16.93	15.22	13.28	12.35	15.34	11.08	14.05	15.27	15.32
ENSMUSG00000056260	Lrif1	brown	5.42	4.74	3.74	3.65	5.35	4.91	4.37	6.37	3.99	3.84	3.14	4.25	2.14	2.85	4.83	4.23
ENSMUSG00000056342	Usp34	brown	19.98	17.07	15.58	16.11	19.71	21.03	16.45	19.8	17.14	14.4	13.47	21.68	14.24	15.73	16.89	14.32
ENSMUSG00000056515	Rab31	brown	27.4	28.53	30.16	28.83	27.01	29.63	27.09	27.6	28.7	28.54	28.98	29.94	29.1	29.65	26.64	28.62
ENSMUSG00000056537	Rlim	brown	6.47	5.81	5.62	6.5	7.14	6.44	6.31	7.67	6.09	5.66	5	7.16	4.85	6.05	6.64	6.17
ENSMUSG00000056608	Chd9	brown	4.44	3.6	3.6	4.04	4.65	4.19	4.11	4.71	4.28	4	3.4	4.5	3.01	3.77	4.05	4.31
ENSMUSG00000056763	Cspp1	brown	2.54	1.63	1.59	2.26	2.64	2.41	2.34	2.35	1.99	2.08	2.13	2.45	2.45	1.62	2.65	2.17
ENSMUSG00000056812	St8sia3	brown	28.57	28.3	26.29	27.36	27.53	25.84	26.21	27.63	23.11	24.78	24.56	24.18	26.27	27.05	28.62	24.93
ENSMUSG00000056832	Ttc26	brown	2.18	1.73	2.33	2.83	2.55	2.09	1.86	2.99	2.52	2.74	1.83	2.43	1.67	2.03	2.31	2.15
ENSMUSG00000057058	Skap1	brown	1.54	1.37	1.22	1.22	1.35	1.62	1.34	1.31	1.85	1.82	2.15	0.9	1.13	1.43	1.36	1.17
ENSMUSG00000057093	Zfp607b	brown	2.87	2.16	2.38	2.67	2.6	2.24	2.46	2.88	2.33	2.06	2.18	2.37	1.97	2.08	2.42	2.32
ENSMUSG00000057113	Npm1	brown	62.53	60.68	54.29	57.37	69.01	56.13	56.6	75.19	59.7	56.63	51.38	67.13	51.4	55.92	54.82	55.6
ENSMUSG00000057181	5730455P16Rik	brown	11.12	10.39	10.19	10.68	13.57	10.46	10.33	12.85	10.71	9.41	9.15	11.99	7.28	9.72	9.81	10.42
ENSMUSG00000057193	Slc44a2	brown	17.54	19.03	17.34	18.51	15.88	19.07	17.26	15.47	19.47	19.79	18.18	15.99	18.64	16.77	17.77	19.35
ENSMUSG00000057329	Bcl2	brown	2.54	2.16	2.41	2.67	2.68	2.87	2.27	2.78	2.44	2.3	2.27	2.56	1.73	2.44	2.46	2.18
ENSMUSG00000057667	Bloc1s3	brown	3.7	3.67	3.44	3.84	3.42	3.48	3.41	3.14	3.71	3.21	3.98	3.56	3.43	3.67	3.3	3.17
ENSMUSG00000057672	Pkn1	brown	10.09	9.75	9.58	10.85	9.33	10.47	10.42	9.14	10.21	10.81	11.16	9.11	11.06	10.87	9.77	9.98
ENSMUSG00000057715	A830018L16Rik	brown	12.88	11.41	11.82	12.21	14.36	12.48	10.9	14	11.24	11.3	9.82	11.47	9.86	11.71	11.94	10.67
ENSMUSG00000057716	Tmem178b	brown	20.96	17.37	19.52	18.12	19.57	20.88	18.08	21.02	19.76	20.69	18.39	21.51	19.14	20.57	19.34	20.73
ENSMUSG00000057738	Sptan1	brown	165.25	176.38	175.3	173.19	165.69	175.43	173.67	164.56	176.91	183.72	179.98	165.7	179.19	180.89	171.1	177.9
ENSMUSG00000057894	Zfp329	brown	2.2	1.67	2.09	1.78	2.35	2.16	1.73	2.42	1.46	1.37	1.35	1.93	1.38	1.32	1.86	1.57
ENSMUSG00000057897	Camk2b	brown	251.85	261.86	253.34	261.69	235.8	260.21	255.54	235.58	255.72	259.79	270.51	251.43	276.23	270.65	263.02	255.78
ENSMUSG00000058093	Zfp729b	brown	1.52	1.57	1.2	1.43	1.73	1.26	1.15	2.28	1.49	0.98	0.64	1.48	0.92	1.02	1.5	1.32
ENSMUSG00000058230	Arhgap35	brown	37.11	36.57	36.59	37.71	34.4	35.93	36.26	35.12	36.19	39.81	38.01	35.51	35.65	39.72	36.66	36.63
ENSMUSG00000058254	Tspan7	brown	645.47	653.84	668.5	646	614.21	644.66	615.57	578.64	672.01	678.99	659.64	621.13	657.67	619.28	629.12	619.7
ENSMUSG00000058258	Idi1	brown	15.64	13.87	16.12	15.3	16.32	12.78	12.9	17.51	12.77	13.16	11.11	14.5	9.22	11.22	12.89	14.45
ENSMUSG00000058291	Zfp68	brown	6.39	5.66	6.01	4.91	6.71	5.63	5.31	6.98	5.43	4.8	4.33	5.94	4.49	5.85	5.74	4.87
ENSMUSG00000058297	Spock2	brown	207.52	221.72	216.69	216.91	201.85	214.52	215.98	199.25	214.7	218.93	225.37	209.99	231.59	231.24	207.69	219.6
ENSMUSG00000058325	Dock1	brown	5.25	5.69	6.46	5.98	5.5	5.14	5.89	5.45	5.49	6.64	6.88	5.46	5.22	6.45	5.54	6.03
ENSMUSG00000058355	Abce1	brown	15.88	13.47	12.49	14.35	18.02	14.1	13.76	18.4	14.06	13.91	11.78	16.28	11.3	12.92	15.09	13.22
ENSMUSG00000058441	Panx2	brown	31.67	35.1	33.28	37.16	32.95	32.02	39.46	29.96	39.43	36.77	35.58	34.08	42.11	39.41	34.96	36.71
ENSMUSG00000058444	Map2k5	brown	14.74	15.6	16.51	15.26	15.46	14.74	16.31	15.42	16.48	16.81	16.31	13.92	15.76	16.13	15.86	15.9
ENSMUSG00000058558	Rpl5	brown	150.12	158.12	161.47	159.99	157.14	159.13	158.6	169.94	150.64	149.45	148.01	162.86	162.65	153.38	159.72	143.14
ENSMUSG00000058655	Eif4b	brown	66.78	77.39	76.16	72.27	72.72	72.59	70.22	74.01	75.77	76.91	76.42	73.82	73.25	73.63	71.34	72.25
ENSMUSG00000058690	Ccser2	brown	15.52	14.5	14.73	15.67	17.34	16.25	15.88	16.6	15.52	15.23	14	17.11	11.72	14.87	15.59	15.72
ENSMUSG00000058748	Zfp958	brown	2.04	1.54	1.63	1.82	2.13	1.67	1.34	2.18	1.73	1.16	1.18	1.84	1.27	1.55	1.66	2.11
ENSMUSG00000058793	Cds2	brown	103.03	112.47	113.29	108.62	102.05	109.38	108.93	103.04	109.88	116.29	117.4	104.46	112.58	113.36	104.4	108.9
ENSMUSG00000058799	Nap1l1	brown	103.67	105.42	104.18	105.35	114.52	101.68	100.09	117.02	100.66	95.93	91.99	105.62	82.88	94.43	104.5	94.89
ENSMUSG00000058966	Tlcd3b	brown	18.02	16.45	17.11	16.73	15.62	16.19	16.84	14.27	18.05	18.4	17.59	16.64	16.41	17.96	17.16	16.96
ENSMUSG00000059003	Grin2a	brown	11.52	11.15	10.75	10.36	12.65	12.5	10.51	12.7	11.72	10.14	9.19	11.67	10.39	11.77	11.89	12.19
ENSMUSG00000059005	Hnrnpa3	brown	74.79	79.05	75.72	74.84	89.52	72.08	71.4	91.35	75.26	69.16	64.86	74.85	61.48	72.5	72.24	73.18
ENSMUSG00000059173	Pde1a	brown	41.62	39.28	35.94	35.96	47.01	39.07	35.93	47.47	37.95	34.87	29.91	39.92	31.5	36.75	39.43	38
ENSMUSG00000059187	Tafa1	brown	9.83	9.08	10.18	9.7	10.88	9.44	8.53	11.31	9.25	7.95	7.26	9.51	8.38	7.62	8.04	8.69
ENSMUSG00000059213	Ddn	brown	411.05	434.87	450.82	451.22	422.78	424.64	432.27	357.08	426.85	435.23	438.97	394.17	454.09	437.02	404.89	427.67
ENSMUSG00000059263	Usp47	brown	15.98	13.75	14.23	15.11	16.83	14.83	13.84	16.91	14.92	13.33	13.52	15.6	12.49	13.64	14.56	14.14
ENSMUSG00000059273	Zc3h4	brown	12.7	12.46	12.75	12.03	11.21	11.99	12.28	10.93	13.11	12.51	14.01	12	13.27	12.6	12.07	13.32
ENSMUSG00000059439	Bcas3	brown	24.15	26.38	25.37	23.84	23.46	24.21	26.49	22.87	26.73	29.08	25.39	22.83	27.7	26.08	24.85	26.42
ENSMUSG00000059474	Mbtd1	brown	2.43	1.99	2.3	2.02	2.5	2.33	2.27	3.07	2.13	2.18	2.02	2.67	1.54	2.2	1.95	1.78
ENSMUSG00000059669	Taf1b	brown	6.51	6.5	6.03	5.34	5.57	5.13	6.17	5.51	6.79	5.07	7.4	5.27	5.95	5.47	5.3	5.05
ENSMUSG00000059708	Akap17b	brown	2.24	1.73	1.75	2.41	2.33	2.2	2.09	2.46	2.01	1.49	1.28	2.16	1.45	1.72	1.67	1.84
ENSMUSG00000059714	Flot1	brown	58.93	62.65	60.36	62.93	57.45	61.73	57.77	56.8	63.27	60.97	63.76	59.7	63.09	61.45	58.95	58.44
ENSMUSG00000059742	Kcnh7	brown	5.83	5.21	5.28	4.74	6.61	6.43	4.59	6.65	5.4	4.92	3.45	5.52	3.82	4.66	5.7	5.36
ENSMUSG00000059897	Zfp930	brown	2.94	2.35	2.93	2.17	3.11	2.57	1.49	3.41	2.7	1.82	2.13	2.59	1.22	2.17	2.39	2.42
ENSMUSG00000059974	Ntm	brown	60.01	58.75	58.42	59.49	67.07	60.17	58.34	63.02	59.81	57.56	53.79	62.1	55.13	60.15	60.79	58.17
ENSMUSG00000059981	Taok2	brown	29.44	29.24	30.7	30.3	27.61	30.37	29.94	27.44	29.53	30.82	32.11	30.27	31.86	32.39	29.02	30.76
ENSMUSG00000059995	Atxn7l3	brown	87.8	88.38	89.99	87.77	85.88	92.25	89.24	78.2	88.41	88.41	90.67	85.5	91.65	87.89	86.96	88.51
ENSMUSG00000060002	Chpt1	brown	8.06	7.66	7.29	6.58	8.64	7.66	5.85	8.61	7.15	6.43	6.67	8.32	5.97	6.65	6.63	8.41
ENSMUSG00000060012	Kif13b	brown	7.08	6.89	7.51	6.03	6.37	7.01	6.15	5.6	6.58	7.16	7.39	6.09	6.37	6.36	6.44	6.86
ENSMUSG00000060073	Psma3	brown	48.36	47.97	52.65	50.73	53.94	50.59	50.5	53.55	48.4	44.76	45.83	56.08	51.06	46.73	52.73	46.79
ENSMUSG00000060098	Prmt7	brown	13.65	13.21	14.21	13.5	12.84	14.32	13.53	14.26	14.08	15.07	14.48	13.42	14.31	13.88	13.79	13.76
ENSMUSG00000060181	Slc35e3	brown	10.6	11.07	11.09	11.3	10.6	11.33	11.57	10.98	11.77	12.28	12.21	11.87	11.77	11.84	10.09	12.1
ENSMUSG00000060206	Zfp462	brown	4.31	4.6	3.67	3.78	3.96	4.04	3.99	5.54	3.91	3.85	3.3	4.01	3.31	3.93	3.69	3.81
ENSMUSG00000060227	Golm2	brown	23.97	21.32	18.6	22.23	28.92	22.09	21.42	25.66	18.97	18.96	18.03	24.5	16.97	18.5	20.52	22.1
ENSMUSG00000060261	Gtf2i	brown	77.9	78.9	82.3	74.36	72.34	76.75	76.88	76.03	77.66	79.77	82.53	74.02	75.12	78.23	76.81	79.43
ENSMUSG00000060275	Nrg2	brown	3.25	2.49	3.22	3.03	3.97	1.89	2.45	3.26	3.41	3.22	2.12	3.25	3.29	3.41	3.52	3.02
ENSMUSG00000060301	2610008E11Rik	brown	2.56	2.57	2.18	2.07	3.34	3.08	2.56	3.46	2.47	1.93	2.15	3.22	1.98	2.07	2.13	2.13
ENSMUSG00000060477	Irak2	brown	6.63	7.66	7.5	5.79	6.08	5.94	6.56	6.65	7.13	6.89	7.15	6.65	6.61	6.13	7.17	6.73
ENSMUSG00000060487	Samd5	brown	1.99	1.6	1.76	1.79	2.37	2	1.86	2.44	2.16	1.74	1.62	2.07	1.46	1.93	2.01	1.99
ENSMUSG00000060534	Dcc	brown	2.51	1.97	1.98	2.12	2.29	2.37	1.82	2.32	1.92	1.94	1.74	2.18	1.87	1.81	2.08	2.02
ENSMUSG00000060594	Layn	brown	2.8	2.67	1.95	2.67	1.76	1.81	1.93	2.61	1.79	1.85	1.46	2.23	1.58	2.44	2.32	2.42
ENSMUSG00000060639	H4c9	brown	1.24	1.19	1.68	1.32	0.83	0.99	1.87	0.77	1.39	1.55	0.88	2.29	1.52	1.27	1.39	1.24
ENSMUSG00000060771	Tsga10	brown	2.43	1.69	1.76	1.98	2.68	2.01	1.56	2.57	1.77	1.64	1.34	2.07	1.43	1.78	1.37	1.98
ENSMUSG00000060798	Intu	brown	1.63	1.48	1.53	1.23	1.77	1.91	1.67	2.1	2.14	1.54	1.46	2.01	1.56	2.07	1.56	2.06
ENSMUSG00000060882	Kcnd2	brown	18.5	16.64	18.47	17.59	18	18.55	17.4	18.87	17.29	17.69	16.14	18.46	15.24	16.51	18.59	16.81
ENSMUSG00000060923	Acyp2	brown	7.39	7.33	6.27	7.19	8	6.53	6.82	8.53	6.95	6.18	7.16	7.81	6.48	7.43	6.2	6.35
ENSMUSG00000061032	Rrp1	brown	137.23	151.09	150.26	141.79	138.36	142.84	144.75	140.43	147.48	152.2	146.38	136.94	157.64	147.8	145.33	144.1
ENSMUSG00000061136	Prpf40a	brown	5.36	4.25	4.37	3.8	6.02	4.93	5.04	6.61	4.35	3.6	3.64	5.01	2.81	3.88	4.66	4.65
ENSMUSG00000061244	Exoc5	brown	7.42	7.79	7.37	7.36	9.16	7.39	6.81	9.79	7.17	6.51	5.43	7.54	5.78	7.03	7.88	7.37
ENSMUSG00000061298	Agbl4	brown	5.97	6.48	5.57	5.4	6.06	5.96	5.93	7.47	6	5.53	5.58	5.56	5.69	6.65	5.58	5.75
ENSMUSG00000061410	Zcchc14	brown	13.27	13.17	15.06	13.51	11.87	13.57	13.96	12.08	12.32	13.44	14.31	13.4	12.18	13.21	12.63	13.37
ENSMUSG00000061559	Wdr61	brown	22.62	22.94	22.77	24.14	24.1	23.62	21.87	26.14	25.27	22.04	21.25	23.34	24.79	24.52	24.1	22.82
ENSMUSG00000061603	Akap6	brown	19.75	18.85	17.75	18.18	19.38	18.98	17.95	19.6	18.13	18.13	16.99	19.31	16.34	19.89	18.2	19.51
ENSMUSG00000061665	Cd2ap	brown	1.99	1.87	1.96	1.7	2.38	1.88	2.12	2.87	1.9	1.89	1.38	2.08	1.5	1.55	2.03	1.87
ENSMUSG00000061751	Kalrn	brown	122.85	132.22	127.15	124.82	120.68	128.01	122.72	125.39	133.57	138.82	123.13	120.36	126.02	126.81	127.42	133.81
ENSMUSG00000061755	Bod1l	brown	4.89	3.97	4.1	3.97	5.27	4.63	4.36	5.47	4.06	3.58	2.96	4.51	3.23	4.25	4.42	4.54
ENSMUSG00000061778	Mospd2	brown	2.68	2.67	2.78	2.64	3.47	2.66	2.56	3.78	2.48	2.32	2.77	3.14	2.31	1.96	2.76	2.22
ENSMUSG00000061904	Slc25a3	brown	266.48	275.43	277.38	277.63	259.52	275.42	284.27	258.78	276.33	272.78	288.51	268.55	300.25	274.35	281.52	272.99
ENSMUSG00000061911	Myt1l	brown	32.54	28.93	30.47	31.55	34.95	30.5	28.73	32.55	31.19	27.62	27.88	31.98	29.15	33.85	32.23	30.95
ENSMUSG00000062014	Gmfb	brown	32.59	32.03	29.45	32.81	37.21	30.54	30.18	36.73	30.68	29.23	27.45	33.95	23.42	28	31.04	28.15
ENSMUSG00000062151	Unc13c	brown	5.01	3.75	3.66	3.91	4.79	4.22	4.24	5.3	3.84	3.77	3.59	4.58	3.55	4.56	4.3	4.55
ENSMUSG00000062184	Hs6st2	brown	6.94	5.8	6.38	6.13	7.27	6.45	6.23	7.65	6.12	5.82	5.91	7.64	4.26	6.14	6.42	5.42
ENSMUSG00000062209	Erbb4	brown	5.97	5.73	6.13	5.45	7.56	7.04	6.43	7.63	6.66	5.71	4.72	6.7	5.1	5.77	6.28	6.12
ENSMUSG00000062257	Opcml	brown	28.39	26.95	26.92	26.99	30.49	27.4	26.81	30.96	27.42	27.9	24.97	29.03	24.94	25.42	27.8	27.84
ENSMUSG00000062519	Zfp398	brown	4.36	4.67	5.52	4.98	4	5.04	4.37	4.62	4.2	5.05	5.23	5.49	4.54	5.55	4.61	4.63
ENSMUSG00000062604	Srpk2	brown	33.65	33.21	31.47	32.61	37.4	32.8	31.96	37.87	32.33	32.45	31.63	35.64	28.37	31.76	32.82	33.46
ENSMUSG00000062627	Mysm1	brown	1.75	1.63	1.4	1.85	2.09	1.75	1.48	1.92	1.58	1.34	1.44	1.94	1.28	1.38	1.59	1.49
ENSMUSG00000062661	Ncs1	brown	83.38	87.95	89.63	88.57	84.04	87.39	90.12	77.8	87.27	89.59	90.62	82.99	92.95	93.62	87.26	88.89
ENSMUSG00000062762	Ei24	brown	45.79	44.57	45.3	47.06	41.02	44.82	45.73	43.82	45.29	47.04	45.96	44.8	45.91	46.59	42.93	44.96
ENSMUSG00000062931	Zfp938	brown	4.15	3.71	2.68	3.46	4.43	3.91	3.37	5.12	4.27	3.17	2.81	4.36	2.68	3.2	3.95	2.99
ENSMUSG00000062981	Mrpl42	brown	46.75	44.58	44.6	44.8	43.49	45.18	41.63	52.47	46.49	43.27	40.1	46.31	48.63	46.04	46.83	40.2
ENSMUSG00000063047	Zfp780b	brown	2.59	1.85	2.27	1.86	2.31	2.2	2.23	2.79	2.28	1.87	1.83	2.13	1.64	2.28	2.51	2.4
ENSMUSG00000063142	Kcnma1	brown	23.32	21.46	22.26	22.77	23.59	25.23	20.8	25.44	23.16	23.17	20.68	23.77	19.1	22.31	22.32	23.52
ENSMUSG00000063273	Naa15	brown	5.77	4.92	5.6	5.45	6.37	5.06	5.11	6.17	4.92	4.84	3.77	5.79	3.36	4.12	5.05	4.74
ENSMUSG00000063297	Luzp2	brown	21.64	18.41	20.08	18.21	26.05	18.67	19.3	24.78	20.7	18.76	16.81	21.01	14.47	14.76	18.25	18.95
ENSMUSG00000063334	Krr1	brown	5.57	4.23	4.84	6.56	8.32	4.63	4.47	8.57	5.17	5.06	4.39	6.99	6.07	5.58	5.17	6.46
ENSMUSG00000063410	Stk24	brown	21.95	21.88	22.32	22.93	20.36	22.7	22.06	20.94	21.95	23.45	23.33	21.09	21.84	22.63	21.17	22.52
ENSMUSG00000063450	Syne2	brown	8.6	8.1	7.46	6.82	8.62	7.73	6.36	8.29	6.69	7.63	7.62	8.41	8.22	8.48	8.37	7.3
ENSMUSG00000063531	Sema3e	brown	4.4	3.89	3.73	4.19	4.22	3.72	3.6	4.08	4.06	3.77	3.29	4.25	2.98	3.71	4.27	4.1
ENSMUSG00000063626	Unc5d	brown	5.1	4.32	4.71	4.32	5.22	5.42	4.87	5.66	4.58	4.53	4.22	5.48	3.6	4.52	4.05	4.91
ENSMUSG00000063694	Cycs	brown	43.72	39.09	40.42	40.02	42.42	40.11	39.17	46.51	39.08	37.32	36.95	43.03	34	36.45	42.11	36.18
ENSMUSG00000063785	Utp14a	brown	3.91	4.38	4.57	4.14	5.54	5.05	4.58	4.95	4.48	4	4.45	4.61	3.85	5.1	5.13	4.84
ENSMUSG00000063801	Ap3s2	brown	15.95	17.59	16.83	17.55	16.03	17.08	17.77	16.59	17.18	17.9	18.4	17.31	17.34	16.44	16.2	17.11
ENSMUSG00000063887	Nlgn1	brown	11.1	10.72	10.42	9.74	13.08	10.86	10.81	13.13	10.77	9.75	9.83	12.22	9.51	10.36	10.39	10.02
ENSMUSG00000063894	Zkscan8	brown	2.04	1.86	1.85	2.04	2.24	2.23	2.14	2.54	1.84	1.79	1.64	2.49	1.32	2.06	1.88	1.79
ENSMUSG00000063952	Brpf3	brown	14.61	13.05	11.28	12.52	11.05	11.98	12.89	11.13	13.17	13.11	14.14	12.9	12.17	12.77	11.88	11.99
ENSMUSG00000064061	Dzip3	brown	11.04	9.32	8.07	8.1	10.91	9.95	7.63	11.64	8.41	8.09	6.28	9.81	7.67	7.23	9.94	8.66
ENSMUSG00000064065	Ipcef1	brown	17.14	17.22	17.01	18.06	20.17	16.51	15.53	18	16.99	14.68	12.85	17.11	14.67	16.79	16.43	16.36
ENSMUSG00000064125	Prr36	brown	9.34	11	8.66	9.83	8.05	10.71	7.8	7.55	8.81	9.9	12.61	7.54	11.64	10.86	8.41	8.65
ENSMUSG00000064225	Paqr9	brown	7.44	7.14	6.95	7.15	7.56	7.26	6.49	7.71	7.19	6.68	6.32	6.83	5.77	6.55	7.52	7.35
ENSMUSG00000064246	Chil1	brown	6.4	7.51	6.32	6.03	5.48	4.65	6.01	6.35	6.79	6.3	8.14	7.13	6.35	5.74	5.54	5.88
ENSMUSG00000064289	Tank	brown	7.9	7.5	7.94	7.45	9.24	7	7.92	9.7	7.27	8.07	7.3	7.34	6.66	7.2	8.46	7.7
ENSMUSG00000064329	Scn1a	brown	16.18	15.54	15.06	15.55	18.29	16.85	16.3	18.16	15.87	15.38	13.71	17.36	14.3	14.02	17.36	15.98
ENSMUSG00000064341	mt-Nd1	brown	5288.51	4882.52	4406.14	4316.51	6020.4	4629.95	4860.22	6236.59	5007.01	4508.48	3852.51	6082.92	3905.66	3957.81	4956.88	4231.7
ENSMUSG00000064345	mt-Nd2	brown	2732.21	2627.24	2398.47	2411.78	3354.8	2484.25	2677.95	3170.88	2641.89	2278.39	2154.46	2767.57	1902.42	2106.62	2687.3	2608.44
ENSMUSG00000064351	mt-Co1	brown	22329.3	21702.6	20600.7	19367.3	23563.1	21191.3	22724.7	23790	21718.6	21048.8	19609.3	22493.5	18451.9	17945	20409.2	18367.4
ENSMUSG00000064354	mt-Co2	brown	9041.84	8660.45	7722.22	7384.21	10204.4	7595.09	8540.55	10392	8730.16	7966.59	6856.83	9160.51	7562.91	7225.92	8360.21	7843.37
ENSMUSG00000064357	mt-Atp6	brown	7026.97	5970.12	5732.09	6193.08	7717.96	6252.16	6633.51	8364.01	6252.42	5712.76	5202.65	7409.49	5334.19	5770.72	6418.28	5778.37
ENSMUSG00000064358	mt-Co3	brown	14491.5	13571.6	13579.5	12613	13709.7	13373.8	13645.9	15484	13589.1	12664.2	11961.8	14543.4	13456.7	12490.3	13918.7	11738.2
ENSMUSG00000064363	mt-Nd4	brown	3105.33	2669.47	2536.23	2518.98	3668.9	2663.68	2830.13	3779.59	2756.28	2411.41	2091.44	3151.65	1788.22	2085.21	2836.63	2499.54
ENSMUSG00000064367	mt-Nd5	brown	1684.37	1642.22	1500.14	1491.53	2308.97	1625.97	1795.23	2174.09	1752.85	1480.58	1423.19	1974.7	1315.06	1436.78	1731.05	1680.41
ENSMUSG00000064368	mt-Nd6	brown	1016.22	991.96	872.07	892.85	1339.55	934.69	1061.29	1242.14	1078.52	891.25	871.56	1155.77	724.67	777.97	908.6	1004.87
ENSMUSG00000064370	mt-Cytb	brown	5665.08	5087.55	4640.92	4543.78	6224.71	4748.36	5402.12	6387.63	5228.24	4828.71	4234.74	5929.45	4597.83	4521.44	5298.24	4630.47
ENSMUSG00000065947	mt-Nd4l	brown	622.11	581.46	496.06	497.03	814.91	535.14	625.73	812.11	664.22	599.63	507.78	700.86	662.1	560.26	617.6	619.8
ENSMUSG00000065979	Cpped1	brown	17.41	16.7	18.49	17.2	17.26	17.19	17.81	17.29	18.39	19.36	18.92	18.07	17.05	17.95	17.82	18.26
ENSMUSG00000066149	Cdc26	brown	22.57	21.78	19.85	22.92	19.35	22.92	17.76	22.6	17.94	17.44	20.33	19.62	18.76	20.65	22.76	19.37
ENSMUSG00000066151	Fkbp15	brown	11.36	11.1	11.55	10.79	9.97	11.12	11.24	10.7	11.33	11.91	12.15	11.28	11.84	11.9	11.06	11.33
ENSMUSG00000066232	Ipo7	brown	18.67	16.21	15.82	17.46	21.17	16.89	15.76	21.88	16	14.08	12.51	18.71	12.91	14.52	15.81	16.13
ENSMUSG00000066278	Vps37b	brown	12.1	12.81	12.17	12.66	9.41	10.66	12.44	9.94	10.45	11.36	11.28	10.89	10.53	11.65	11.39	11.79
ENSMUSG00000066324	Bpnt2	brown	14.83	13.47	13.83	14.66	17.67	15.88	14.02	18.09	14.42	13.83	12.89	16.61	9.16	11.5	13.85	13.75
ENSMUSG00000066613	Zfp932	brown	4.17	4.61	4.74	4.69	5.12	4.54	4.08	6.94	3.81	4.38	4.06	4.5	3.33	3.66	3.99	4.85
ENSMUSG00000066640	Fbxl18	brown	6.05	5.89	6.16	6.19	5.61	5.84	6.2	5.37	6.13	6.89	6.19	5.63	6.21	6.07	6.12	6.15
ENSMUSG00000066800	Rnasel	brown	2.74	2.35	2.32	2.09	3.18	2.67	1.84	2.27	1.72	2.43	1.88	1.79	1.94	2.23	2.48	2.87
ENSMUSG00000066880	Zfp617	brown	8.5	6.89	5.87	6.96	7.5	6.38	7.76	8.82	6.82	6.07	5.85	6.9	5.22	5.82	8.05	6.34
ENSMUSG00000066979	Bub3	brown	33.88	36.61	36.63	34.13	32.48	34.52	34.92	33.34	36.49	37.25	38.29	32.26	37.56	35.93	35.62	35.91
ENSMUSG00000067150	Xpo5	brown	13.92	14.5	13.66	13.97	12.91	14.26	14.1	13.16	15.03	16.19	16.01	14.38	14.07	14.82	14.33	14.67
ENSMUSG00000067194	Eif1ax	brown	26.09	26.62	25.56	25.58	31.17	26.26	25.71	30.63	26.5	25.76	22.4	28.55	21.14	23.5	24.5	25.54
ENSMUSG00000067242	Lgi1	brown	39.67	38.14	38.55	39.53	41.13	39.51	37.97	43.55	37.18	37.42	35.32	41.82	36.18	37.13	42.55	39.5
ENSMUSG00000067430	Zfp763	brown	3.32	3.39	2.96	2.93	3.88	3.05	2.94	3.6	3.16	2.67	2.62	3.29	2.22	2.56	2.87	2.62
ENSMUSG00000067818	Myl9	brown	12.83	17.67	13.92	13.95	11.83	14.65	15.84	15.13	11.69	15.28	17.2	15.15	14.95	13.53	13.29	11.7
ENSMUSG00000067825	Pex26	brown	3.89	3.55	4.24	3.99	3.64	3.55	4.04	3.72	3.93	4.03	4.75	3.75	3.86	3.85	4.05	3.48
ENSMUSG00000067851	Arfgef1	brown	13.03	11.68	11.97	11.59	14.06	12.58	11.51	14.75	12.12	11.12	9.77	12.99	10.21	10.9	12.06	11.61
ENSMUSG00000067873	Htatsf1	brown	17.23	18.2	15.67	16.56	20.34	16.92	16.3	22.33	17.72	17.11	15.07	18.29	15.87	17.39	17.45	17.69
ENSMUSG00000068101	Cenpm	brown	1.61	1.69	1.28	2.21	1.02	1.23	1.52	0.89	2.13	2.25	3.3	2.09	2.08	1.74	2.13	1.86
ENSMUSG00000068134	Zfp120	brown	1.7	1.4	1.29	1.56	2.01	1.61	1.67	1.81	1.59	1.02	0.88	2.17	1.44	1.23	1.22	1.38
ENSMUSG00000068284	Usf3	brown	5.07	4.77	4.51	4.62	5.39	4.93	4.81	5.26	4.74	4.68	4.37	5.37	4.12	4.88	5.1	4.86
ENSMUSG00000068299	Nat8f4	brown	4.16	4.54	4.69	4.69	4.25	4.21	4.4	4.3	4.97	4.94	5.23	4.47	4.53	4.2	4.57	4.28
ENSMUSG00000068457	Uty	brown	1.87	1.62	1.7	1.99	1.87	1.74	1.54	2.35	1.24	1.76	1.48	2.01	1.11	1.41	1.86	1.66
ENSMUSG00000068615	Gjd2	brown	2.34	2.8	2.6	2.47	1.8	2.67	2.2	2.3	2	2.92	2.8	2.45	2.49	1.97	2.09	2.26
ENSMUSG00000068739	Sars	brown	113.25	121.38	124.8	120.26	117.06	122.77	116.26	115.2	121.14	127.45	126.99	119.81	128.97	121.8	120.29	115.55
ENSMUSG00000068742	Cry2	brown	43.17	41.78	46.12	44.07	41.06	48.34	46.42	39.78	43.02	46.24	47.31	45.28	44.19	45.94	45.03	44.67
ENSMUSG00000068823	Csde1	brown	39.44	35.21	35.76	36.14	44.87	37.08	37.13	48.29	36.54	34.65	30.92	40.51	32.29	36.84	37.27	35.69
ENSMUSG00000068882	Ssb	brown	29.32	27.69	23.4	22.71	35.53	25.06	23.55	33.35	25.89	20.49	17.7	27.24	18.24	23.37	25.34	26.16
ENSMUSG00000069045	Ddx3y	brown	5.65	5.26	5.78	5.01	5.65	5.34	4.65	6.44	4.98	3.82	3.74	6.03	4.11	4.82	5.07	5.08
ENSMUSG00000069171	Nr2f1	brown	21.77	21.16	21.75	20	26.4	21.77	23.23	20.91	23.06	20.17	20.12	23.39	23.08	23.16	21.17	24.04
ENSMUSG00000069495	Epc2	brown	12.99	9.8	11.93	11.73	13.4	10.85	10.4	14.47	11.83	11.41	7.78	10.61	8.97	11.4	10.91	10.77
ENSMUSG00000069806	Cacng7	brown	83.03	80.95	78.89	82.06	79.57	77.75	84.9	69.86	78.28	78.94	84.88	80.66	79.23	79.46	74.86	74.03
ENSMUSG00000070000	Fcho1	brown	23.67	25.74	26.03	23.99	20.2	24.25	23.28	22.07	25.31	24.66	27	21.75	28.15	25.59	22.67	26.29
ENSMUSG00000070056	Mfhas1	brown	7.44	6.72	7.02	7.7	6.3	6.79	7.01	6.35	6.95	7.17	7.4	7.14	6.42	7.43	6.76	7.45
ENSMUSG00000070306	Ccdc153	brown	3.6	2.31	2.69	2.72	2.94	4.14	3.52	5.72	2.23	3.34	2.83	3.86	3.52	3.52	4.76	5.77
ENSMUSG00000070498	Tmem132b	brown	15.62	16.36	14.99	15.05	17.48	15.59	14.87	18.06	14.98	15.1	14.1	16.51	14.05	15.71	16.35	16.86
ENSMUSG00000070520	Nsmce3	brown	3.65	4.08	4.1	4.1	3.92	3.7	3.98	3.5	4	3.84	4.26	4.09	3.66	4.02	3.53	4.09
ENSMUSG00000070544	Top1	brown	13.6	11.64	11.46	11.63	14.78	11.22	11.59	14.86	12.73	10.92	9.82	13.23	7.86	11.03	11.7	11.13
ENSMUSG00000070705	Eid2b	brown	13.89	15.87	14.18	13.24	13.15	12.88	13.34	12.38	13.3	13.95	14.82	13.4	13.38	13.8	15	13.83
ENSMUSG00000070866	Zfp804a	brown	3.81	3.22	3.01	3.04	4.15	3.61	3.26	4.25	2.9	2.98	2.89	4.07	2.17	3.22	3.44	3.34
ENSMUSG00000070939	Tgfbrap1	brown	13.92	13.44	14.68	14.67	12.4	13.76	13.72	12.57	13.55	14.32	14.67	14.02	14.64	13.49	12.94	14.24
ENSMUSG00000071042	Rasgrp3	brown	4.43	3.9	2.69	2.57	3.85	2.91	2.84	3.54	2.39	2.45	3.18	4.18	2.72	3.55	3.79	2.77
ENSMUSG00000071180	Smim15	brown	16.97	14.23	13.97	13.38	17.21	13.07	13.85	17.46	12.97	11.97	12.25	12.52	10.22	12.44	15.93	13.12
ENSMUSG00000071266	Zfp946	brown	3.15	2.26	2.42	2.06	3.29	2.54	2.2	3.07	2.58	2.3	1.58	2.53	1.38	1.93	2.45	2.09
ENSMUSG00000071267	Zfp942	brown	3.18	2.66	2.08	2.54	4.14	3.04	1.91	3.57	2.72	1.94	2.03	2.29	1.7	2.55	2.74	2.08
ENSMUSG00000071281	Zfp65	brown	2.19	2.23	2.42	1.33	2.38	1.69	1.84	3.88	1.69	1.5	1.3	1.95	1.76	1.51	2	1.89
ENSMUSG00000071291	Zfp58	brown	2.05	1.34	1.77	1.54	1.61	1.54	1.32	2.77	1.35	1.52	1.35	1.78	1.13	1.16	1.73	1.3
ENSMUSG00000071324	Armc2	brown	3.47	4.19	5.04	4.57	3.67	5.93	4.02	3.48	5.14	5.48	4.38	4.81	4.35	4.73	5.32	5.63
ENSMUSG00000071645	Tut1	brown	10.07	10.13	10.06	10.31	8.63	9.78	9.65	9.35	9.44	10.38	9.93	8.74	9.68	9.67	9.84	9.84
ENSMUSG00000071646	Mta2	brown	14.18	14.57	15.7	15.22	14.87	14.58	15.25	14.45	15.97	16.9	16.32	14.92	17.21	14.93	15.85	14.76
ENSMUSG00000071658	Gng3	brown	78.33	75.35	75.1	74.48	68.29	71	74.59	71.17	78.15	77.84	77.49	70.45	80.68	70.56	65.69	72.6
ENSMUSG00000071669	Snx29	brown	3.14	3.84	3.46	3.71	2.75	3.96	3.15	3.36	3.64	3.73	4.08	3.59	2.78	3.77	3.06	4.13
ENSMUSG00000071862	Lrrtm2	brown	10.66	8.32	7.77	8.55	11.36	8.82	8.82	12.12	8.42	7.89	6.99	9.23	7.04	8.46	8.12	8.19
ENSMUSG00000072964	Bhlhb9	brown	20.66	19.67	19.82	20.53	22.62	18.16	19.38	22.97	19.14	18.55	18.47	21.91	17.12	18.42	20.34	17.39
ENSMUSG00000073079	Srp54a	brown	32.61	30.65	33.81	29.7	38.89	30.15	29.95	40.46	34.66	24.94	21.62	33.77	26.16	29.72	32.25	31.81
ENSMUSG00000073418	C4b	brown	7.36	10.74	10.67	12.46	8.2	10.58	10.37	8.68	10.51	10.51	15.72	13.54	10.9	11.2	7.43	9.69
ENSMUSG00000073424	Cyp4f15	brown	5.2	7.2	7.14	6.27	6.89	7.24	6.48	6.17	6.06	7.36	7.26	8.04	7.66	6.82	6.16	6.61
ENSMUSG00000073514	Dok6	brown	4.93	4.77	4.93	3.95	6.17	5.06	3.92	5.5	4.74	3.83	3.28	4.68	2.77	3.27	3.88	3.92
ENSMUSG00000073563	Csnk1g3	brown	15.21	11.54	16.44	12.63	15.53	15.5	13.16	14.65	13.93	13.09	10.74	15.2	10.43	12.12	14.43	11.26
ENSMUSG00000073565	Prr16	brown	3.13	2.21	2.29	2.41	2.91	2.47	1.97	2.93	2.85	2.33	2.39	2.67	1.52	1.85	2.49	2.85
ENSMUSG00000073805	Insyn2a	brown	1.9	1.69	1.85	1.7	1.75	2.31	1.9	2.06	1.32	1.67	1.65	1.76	1.6	1.67	2.03	1.69
ENSMUSG00000074001	Klhl40	brown	1.99	3.28	3.16	2.98	2.6	3.12	3.22	3.07	2.76	2.54	3.03	3.02	3.12	2.7	3.15	2.76
ENSMUSG00000074102	Rbm15b	brown	10.86	11.15	11.2	11.06	10.4	11.03	11.77	10.15	11.18	11.15	12.34	10.62	12.1	11.57	10.99	12.15
ENSMUSG00000074165	Zfp788	brown	5.91	5.06	5.5	4.93	6.85	4.92	5.46	7.61	6.25	4.27	4.07	6.79	4.07	5.38	5.33	4.45
ENSMUSG00000074345	Tnfaip8l3	brown	3.7	4.02	3.7	3.77	4.22	3.82	3.52	4.26	3.4	3.6	3.14	3.78	3.4	3.23	3.2	3.91
ENSMUSG00000074364	Ehd2	brown	2	2.62	2.18	2.74	2.18	2.72	2.72	2.12	1.96	2.05	2.83	2.26	2.46	2.08	2.04	2.05
ENSMUSG00000074505	Fat3	brown	5.66	5.58	4.96	5.39	5.52	5.94	5.25	6.35	5.61	5.2	5.17	5.91	5.13	5.13	5.24	5.75
ENSMUSG00000074519	Zfp971	brown	3.76	3.99	4.17	3.54	4.63	4.96	3.48	5.3	3.25	3.86	2.71	4.63	2.96	3.81	3.71	3.02
ENSMUSG00000074656	Eif2s2	brown	15.05	14.52	13.19	13.18	18.17	15.15	13.08	17.44	14.81	13.81	11.99	16.68	11.74	13.15	15.95	14.1
ENSMUSG00000074671	Tspyl3	brown	15	14.97	15.01	15.19	14.3	15.31	14.97	14.66	15.39	15.55	16.36	14.28	16.6	14.98	14.64	15.7
ENSMUSG00000074733	Zfp950	brown	3.4	3.6	3.2	2.57	4.01	3.04	2.47	3.79	2.93	3.02	2.09	3.3	2.28	2.44	3.19	2.71
ENSMUSG00000074746	Pdzd8	brown	9.42	8.43	8.27	8.17	9.43	8.6	8.63	10.05	8.39	7.73	7.58	9.24	6.98	7.91	8.88	8.46
[truncated: 87 more rows]
